# Supplementary material for: Recommendations on Off-Label Drug Use in Pediatric Guidelines
Source: Front Pharmacol. 2022 Jun 9;13:892574. doi: 10.3389/fphar.2022.892574 (PMC9218488; doi:10.3389/fphar.2022.892574)
Supplement: Supplementary file 1 [file Table2.xlsx]

## Sheet: Sheet1
	Supplementary File 2： The extracted information
No	Title	First author	Developer	Publication year	First author's country	Populations	Diseases	Disease System (ICD)	Number of recommendations	Number of drug use recommendations	Number of recommendations off-label drug use	Number of positive recommendations on off-label drug use	Number of negative recommendations on off-label drug use	Evidence graded	Evidence grading systems	Conflict of interest reported	COI in the recommendation of off-label use
1	ISPAD Clinical Practice Consensus Guidelines 2018: Type 2 diabetes mellitus in youth	Phillip Zeitler	ISPAD	2018	United States	Adolescents	Type 2 diabetes mellitus in youth	Endocrine, nutritional or metabolic diseases	56	19	6	17	2	no	/	Without reported	/
2	Management of Childhood Functional Constipation: Consensus Practice Guidelines of Indian Society of Pediatric Gastroenterology, Hepatology and Nutrition and Pediatric Gastroenterology Chapter of Indian Academy of Pediatrics	Yachha, S. K.	Indian Academy of Pediatrics	2018	India	Pediatrics	Functional Constipation	Digestive system diseases	/	/	/	/	/	no	/	Without reported	/
3	Postoperative pain management in children: Guidance from the pain committee of the European Society for Paediatric Anaesthesiology (ESPA Pain Management Ladder Initiative)	Vittinghoff, M.	the pain committee of the European Society for Paediatric Anaesthesiology	2018	Austria	Pediatrics	Postoperative pain	Signs, symptoms or clinical findings	/	/	/	/	/	no	/	Without reported	/
4	Management of Paediatric Ulcerative Colitis, Part 2: Acute Severe Colitis/An Evidence/based Consensus Guideline From the European Crohn's and Colitis Organization and the European Society of Paediatric Gastroenterology, Hepatology and Nutrition	Turner, D.	the European Crohn's and Colitis Organization and the European Society of Paediatric Gastroenterology, Hepatology and Nutrition（Part 2: Acute Severe Colitis）	2018	Israel	Pediatrics	Paediatric Ulcerative Colitis	Digestive system diseases	67	33	22	30	3	yes	Oxford Centre for Evidence/Based Medicine 2011 Levels of Evidence	Without reported	/
5	Management of Paediatric Ulcerative Colitis, Part 1: Ambulatory Care/An Evidence/based Guideline From European Crohn's and Colitis Organization and European Society of Paediatric Gastroenterology, Hepatology and Nutrition	Turner, D.	the European Crohn's and Colitis Organization and the European Society of Paediatric Gastroenterology, Hepatology and Nutrition（Part 1: Ambulatory Care）	2018	Israel	Pediatrics	Paediatric Ulcerative Colitis	Digestive system diseases	127	59	45	55	4	yes	Oxford Centre for Evidence/Based Medicine 2011 Levels of Evidence	Without reported	/
6	Guidelines for the investigation and management of Transient Leukaemia of Down Syndrome	Tunstall, O.	Personal	2018	UK	Pediatrics	Transient Leukaemia of Down Syndrome	Tumor	13	3	2	2	1	yes	GRADE	No	Unable to determine
7	The identification of at/risk patients and prevention of venous thromboembolism in pediatric cancer: guidance from the SSC of the ISTH	Tullius, B. P.	Personal	2018	United States	Pediatrics	venous thromboembolism in pediatric cancer	Diseases of the blood or blood-forming organs	8	3	3	7	1	no	/	Yes	Yes
8	Paediatric Intestinal Pseudo/obstruction: Evidence and Consensus/based Recommendations From an ESPGHAN/Led Expert Group	Thapar, N.	European Society for Pediatric Gastroenterology, Hepatology,and Nutrition (ESPGHAN)	2018	UK	Pediatrics	Intestinal Pseudo/obstruction	Digestive system diseases	40	2	1	2	0	yes	GRADE&Oxford	Yes	Unable to determine
9	The European Society of Regional Anaesthesia and Pain Therapy/American Society of Regional Anesthesia and Pain Medicine Recommendations on Local Anesthetics and Adjuvants Dosage in Pediatric Regional Anesthesia	Suresh, S.	The European Society of Regional Anaesthesia and Pain Therapy/American Society of Regional Anesthesia and Pain Medicine	2018	United States	Pediatrics	Regional Anaesthesia	Not classifiable elsewhere	18	18	18	16	2	yes	customized	No	/
10	Consensus guidelines on the use of bisphosphonate therapy in children and adolescents	Simm, P. J.	Australasian Paediatric Endocrine Group	2018	Australia	Pediatrics	Skeletal Diseases	Diseases of the musculoskeletal system or connective tissue	31	31	21	22	9	yes	GRADE	Yes	Yes
11	Spinal muscular atrophy 5Q / Treatment with nusinersen	Silvinato, A.	the Brazilian Medical Association	2018	Brasil	Pediatrics	Spinal muscular atrophy	Diseases of the musculoskeletal system or connective tissue	11	9	2	9	0	no	/	Without reported	/
12	BSH Guideline: management of thrombotic and haemostatic issues in paediatric malignancy	Sibson, K. R.	the British Society for Haematology (BSH)	2018	UK	Pediatrics	Venous thromboembolism (VTE) and bleeding	Diseases of the blood or blood-forming organs	44	27	18	22	5	yes	GRADE	No	/
13	Recommendations for Diagnosis and Management of Autoimmune Pancreatitis in Childhood: Consensus From INSPPIRE	Scheers, I.	INSPPIRE（the International Study Group of Pediatric Pancreatitis: In search for a cuRE group）	2018	Canada	Pediatrics	Autoimmune pancreatitis	Digestive system diseases	15	4	4	4	0	no	/	No	/
14	Pediatric Gastroesophageal Reflux Clinical Practice Guidelines: Joint Recommendations of the North American Society for Pediatric Gastroenterology, Hepatology, and Nutrition and the European Society for Pediatric Gastroenterology, Hepatology, and Nutrition	R. Rosen	the North American Society for Pediatric Gastroenterology, Hepatology, and Nutrition (NASPGHAN) and the European Society for Pediatric Gastroenterology, Hepatology, and Nutrition (ESPGHAN)	2018	United States	Pediatrics	Gastroesophageal reflux	Digestive system diseases	54	20	12	10	10	yes	GRADE	Yes	Yes
15	Practice Guideline: Approach to the Child with Rhinorrhea	E. A. Omoruyi	Personal	2018	United States	Pediatrics	nasal leakage	Respiratory diseases	/	/	/	/	/	no	/	Without reported	/
16	Prevention of perioperative venous thromboembolism in pediatric patients: Guidelines from the Association of Paediatric Anaesthetists of Great Britain and Ireland (APAGBI)	J. Morgan	The Association of Paediatric Anaesthetists of Great Britain and Ireland (APAGBI)	2018	UK	Pediatrics	Venous thromboembolism	Diseases of the blood or blood-forming organs	30	14	13	11	2	yes	SIGN	No	/
17	American Society of Hematology 2018 Guidelines for management of venous thromboembolism: treatment of pediatric venous thromboembolism	P. Monagle	the American Society of Hematology (ASH)	2018	Australia	Pediatrics	Venous thromboembolism	Diseases of the blood or blood-forming organs	30	26	26	15	11	yes	GRADE	No	/
18	Centers for Disease Control and Prevention Guideline on the Diagnosis and Management of Mild Traumatic Brain Injury Among Children	A. Lumba/Brown	Centers for Disease Control and Prevention	2018	United States	Pediatrics	Mild Traumatic Brain Injury	Injury, poisoning or some other consequence of external causes	46	2	1	2	0	yes	customized	Yes	No
19	Guidelines of the pediatric section of the polish society of hypertension on diagnosis and treatment of arterial hypertension in children and adolescents	M. Litwin	the polish society of hypertension	2018	Poland	Pediatrics	arterial hypertension	Diseases of the circulatory system	/	/	/	/	/	no	/	Without reported	/
20	Second/line therapy in paediatric warm autoimmune haemolytic anaemia. Guidelines from the Associazione Italiana Onco/Ematologia Pediatrica (AIEOP)	S. Ladogana	the Associazione Italiana Onco/Ematologia Pediatrica (AIEOP)	2018	Italy	Children and adolescents	warm autoimmune haemolytic anaemia	Diseases of the blood or blood-forming organs	/	/	/	/	/	yes	customized	No	/
21	2019 American College of Rheumatology/Arthritis Foundation Guideline for the Screening, Monitoring, and Treatment of Juvenile Idiopathic Arthritis–Associated Uveitis	Sheila T. Angeles/Han	American College of Rheumatology/Arthritis Foundation	2019	United States	Children and adolescents	Juvenile Idiopathic Arthritis-Associated Uveitis	Visual System Disorders	19	14	11	14	6	yes	GRADE	Yes	Unable to determine
22	2019 American College of Rheumatology/Arthritis Foundation Guideline for the Treatment of Juvenile Idiopathic Arthritis: Therapeutic Approaches for Non/Systemic Polyarthritis, Sacroiliitis, and Enthesitis	Ringold, S	American College of Rheumatology/Arthritis Foundation	2019	United States	Pediatrics	Non/Systemic Polyarthritis, Sacroiliitis, and Enthesitis	Diseases of the musculoskeletal system or connective tissue	32	29	13	26	3	yes	GRADE	Yes	Unable to determine
23	British Association of Dermatologists' guidelines for the management of Stevens/Johnson syndrome/toxic epidermal necrolysis in children and young people, 2018	McPherson, T	British Association of Dermatologists	2019	England	Pediatrics	Stevens/Johnson syndrome/toxic epidermal necrolysis	Skin Diseases	103	15	5	4	1	yes	GRADE	Yes	Yes
24	Clinical practice guidance for juvenile idiopathic arthritis (JIA) 2018	Okamoto, N	/	2019	Japan	Children and adolescents	juvenile idiopathic arthritis(JIA)	Immune System Diseases	/	/	/	/	/	no	/	Yes	Yes
25	Clinical Practice Guideline for the Diagnosis, Evaluation, and Treatment of Attention/Deficit/Hyperactivity Disorder in Children and Adolescents	Wolraich, M. L	American Academy of Pediatrics (AAP)	2019	United States	Children and adolescents	Attention/Deficit/Hyperactivity Disorder（ADHD）	Mental, behavioral or neurodevelopmental disorders	12	1	1	1	0	yes	the grading system of the American Academy of Pediatrics	Yes	No
26	Clinical Practice Guideline: Tonsillectomy in Children (Update)	Mitchell, R. B	the American Academy of Otolaryngology/Head and Neck Surgery Foundation	2019	United States	Children and adolescents	Tonsillectomy	Not classifiable elsewhere	16	4	3	2	2	yes	The Oxford 2011 levels of evidence	Yes	No
27	Clinical practice guidelines for the management of obsessive/compulsive disorder in children and adolescents	Avasthi, A	/	2019	India	Children and adolescents	obsessive/compulsive disorder	Mental, behavioral or neurodevelopmental disorders	/	/	/	/	/	no	/	No	/
28	Clinical practice guidelines for the management of schizophrenia in children and adolescents	Grover, S	/	2019	India	Children and adolescents	schizophrenia	Mental, behavioral or neurodevelopmental disorders	/	/	/	/	/	no	/	No	/
29	European consensus/based recommendations for diagnosis and treatment of immunoglobulin A vasculitis/the SHARE initiative	Ozen, S	The European SHARE (Single Hub and Access point for paediatric Rheumatology in Europe)	2019	Turkey	Pediatrics	immunoglobulin A vasculitis	Immune System Diseases	26	16	9	14	2	yes	The EULAR evidence hierarchy	No	/
30	French expert opinion for the management of juvenile dermatomyositis	Bader/Meunier, B	/	2019	France	Pediatrics	juvenile dermatomyositis	Immune System Diseases	/	/	/	/	/	no	/	No	/
31	IPNA clinical practice recommendations for the diagnosis and management of children with steroid/resistant nephrotic syndrome	/	IPNA	2020	German	Pediatrics	nephrotic syndrome	Immune System Diseases	109	56	45	48	8	yes	the grading system of the American Academy of Pediatrics	No	/
32	ESCMID/ECMM guideline: diagnosis and management of invasive aspergillosis in neonates and children	Warris, A	the European Society for Clinical Microbiology and Infectious Diseases (ESCMID) and the European Confederation of Medical Mycology (ECMM)	2019	England	Pediatrics	invasive aspergillosis	Certain infectious or parasitic diseases	/	/	/	/	/	yes	A modified United States Preventive Service Task Force (USPSFT) grading system	Yes	Yes
33	Literature review informs clinical guidelines for pain management during screening and laser photocoagulation for retinopathy of prematurity	Pirelli, A	The Italian Society of Neonatology	2019	Italy	Pediatrics	retinopathy	Visual System Disorders	23	13	8	13	0	yes	GRADE	No	/
34	Management of chronic urticaria in children: a clinical guideline	Caffarelli, C	the Italian Society for Pediatrics (SIP), the Italian Society for Allergy and Immunology (SIAIP), the Italian Society for Pediatric dermatology (SIDerP)	2019	Italy	Pediatrics	chronic urticaria	Immune System Diseases	31	11	4	4	7	yes	the Italian National Guideline (PNLG) method	No	/
35	Management of the child's airway under anaesthesia: The French guidelines	Dadure, C	French Society of Anaesthesia and Intensive Care Medicine (Société Française d'Anesthésie/Réanimation, SFAR) and the Association of French speaking paediatric anaesthesiologists and intensivists (Association Des Anesthésistes Réanimateurs Pédiatriques d'Expression Francophone, ADARPEF)	2019	France	Children and adolescents	Management of airway	Respiratory diseases	19	6	1	5	1	yes	GRADE	No	/
36	Recommendations for Prevention and Control of Influenza in Children, 2019/2020	Committee On Infectious, Diseases	the American Academy of Pediatrics	2019	United States	Pediatrics	Influenza	Certain infectious or parasitic diseases	15	1	1	1	0	no	/	Without reported	/
37	S2k guidelines for the treatment of psoriasis in children and adolescents / Short version part 2	Eisert, L	Arbeitsgemeinschaft der Wissenschaftlichen Medizinischen Fachgesellschaften eV，AWMF	2019	German	Pediatrics	psoriasis	Skin Diseases	28	20	9	18	2	yes	customized	Yes	Unable to determine
38	Screening and Management of the Hyperandrogenic Adolescent: ACOG Committee Opinion, Number 789		The American College of Obstetricians and Gynecologists	2019	United States	Children and adolescents	Hyperandrogenic	Signs, symptoms or clinical findings	/	/	/	/	/	no	/	Without reported	/
39	Update: Guidelines for the management of pediatric severe traumatic brain injury	Mullen, T. A	/	2019	United States	Pediatrics	severe traumatic brain injury	Injury, poisoning or some other consequence of external causes	/	/	/	/	/	yes	customized	Without reported	/
40	Updated Guidelines for the Management of Acute Otitis Media in Children by the Italian Society of Pediatrics: Treatment	Marchisio, P	Italian Society of Pediatrics	2019	Italy	Pediatrics	Acute Otitis Media	Ear or mastoid disease	18	16	6	11	5	yes	GRADE	Without reported	/
41	ISPAD Clinical Practice Consensus Guidelines 2018: The diagnosis and management of monogenic diabetes in children and adolescents	A. T. Hattersley	ISPAD	2018	UK	Children and adolescents	monogenic diabetes	Endocrine, nutritional or metabolic diseases	11	1	1	1	0	yes	/	Yes	Yes
42	2018 American Heart Association Focused Update on Pediatric Advanced Life Support: An Update to the American Heart Association Guidelines for Cardiopulmonary Resuscitation and Emergency Cardiovascular Care	J. P. Duff	American Heart Association	2018	United States	Children and adolescents	Advanced Life Support	Not classifiable elsewhere	1	1	1	1	0	yes	ACC/AHA Recommendation System	Yes	Unable to determine
43	ISPAD Clinical Practice Consensus Guidelines 2018: Microvascular and macrovascular complications in children and adolescents	K. C. Donaghue	ISPAD	2018	Australia	Children and adolescents	(diabetes）Microvascular and macrovascular complications	Endocrine, nutritional or metabolic diseases	25	4	3	4	0	yes	/	No	/
44	CUA guideline on the care of the normal foreskin and neonatal circumcision in Canadian infants	S. Dave	CUA	2018	UK	Infants	foreskin circumcision	Not classifiable elsewhere	31	4	3	4	0	yes	Oxford system of evidence/based medicine and GRADE system	Without reported	/
45	COVID/19 and acute lymphoblastic leukemias of children and adolescents: First recommendations of the Leukemia committee of the French Society for the fight against Cancers and Leukemias in children and adolescents (SFCE)	André Baruchel	French Society for the fight against cancers and leukemias in children and adolescents (SFCE)	2020	France	Pediatrics	acute lymphoblastic leukemias	Tumor	/	/	/	/	/	no	/	No	/
46	italian recommendations for the management of pediatric patients under twelve years of age with suspected or manifest Brugada syndrome	Fabrizio draGO	Personal	2020	Italy	Children and adolescents	Brugada syndrome	Diseases of the circulatory system	17	2	2	2	2	yes	customized	No	/
47	Prevention of cisplatin/induced ototoxicity in children and adolescents with cancer: a clinical practice guideline	David R Freyer	Children’s Center for Cancer and Blood Diseases, Children’s Hospital Los Angeles, Los Angeles, CA, USA	2020	United States	Pediatrics	ototoxicity with cancer	Ear or mastoid disease	7	7	2	2	5	yes	GRADE	No	/
48	American College of Rheumatology Clinical Guidance for Multisystem Inflammatory Syndrome in Children Associated With SARS/CoV/2 and Hyperinflammation in Pediatric COVID/19: Version 1.	Lauren A. Henderson,	American College of Rheumatology	2020	United States	Pediatrics	Multisystem Inflammatory Syndrome With SARS/CoV/2 and Hyperinflammation COVID/19	Immune System Diseases	41	21	15	20	1	no	/	Yes	Yes
49	Diagnosis and Treatment of Guillain/Barré Syndrome in Childhood and Adolescence: An Evidence/ and Consensus/Based Guideline	R. Korinthenberg	European Paediatric Neurology Society	2020	German	Pediatrics	Guillain/Barré Syndrome	Neurological diseases	29	10	5	8	2	yes	AWMF manual	No	/
50	COVID/19 and ENT Pediatric otolaryngology during the COVID/19 pandemic. Guidelines of the French Association of Pediatric Otorhinolaryngology (AFOP) and French Society of Otorhinolaryngology(SFORL)	N. Leboulanger	French Association of Pediatric Otorhinolaryngology (AFOP) and French Society of Otorhinolaryngology (SFORL)	2020	France	Children and adolescents	COVID/19	Respiratory diseases	/	/	/	/	/	no	/	No	/
51	Reducing pain and distress related to needle procedures in children with cancer: A clinical practice guideline	Erik A.H. Loeffen	University of Groningen, University Medical Center Groningen, Beatrix Children’s Hospital, Department of Pediatric Oncology/Hematology, Groningen, the Netherlands	2020	Netherlands	Pediatrics	Cancer Pain	Signs, symptoms or clinical findings	19	13	4	11	2	yes	GRADE	No	/
52	Joint American Academy of Dermatologye National Psoriasis Foundation guidelines of care for the management and treatment of psoriasis in pediatric patients	Alan Menter	Joint American Academy of Dermatology	2020	United States	Pediatrics	Psoriasis	Skin Diseases	69	42	33	42	0	yes	customized	Yes	Yes
53	Screening, assessment and management of type 2 diabetes mellitus in children and adolescents: Australasian Paediatric Endocrine Group guidelines	Alexia S Peña	Australasian Paediatric Endocrine Group	2020	Australia	Pediatrics	type 2 diabetes	Endocrine, nutritional or metabolic diseases	21	3	3	3	0	yes	GRADE	No	/
54	Management of Canadian Pediatric Patients With Glomerular Diseases During the COVID/19 Pandemic: Recommendations From the Canadian Association of Pediatric Nephrologists COVID/19 Rapid Response Team	Cal Robinson	the Canadian Association of Pediatric Nephrologists COVID/19 Rapid Response Team	2020	Canada	Children and adolescents	Glomerular Diseases	Genitourinary diseases	78	22	11	16	6	no	/	No	/
55	American College of Rheumatology Guidance for the Management of Children with Pediatric Rheumatic Disease During the COVID/19 Pandemic:Version 1	Dawn M. Wahezi	ACR（American College of Rheumatology）	2020	United States	Pediatrics	Pediatric Rheumatic Disease	Immune System Diseases	27	20	9	19	1	yes	customized	Without reported	/
56	Canadian Urological Association guideline for the management of bladder and bowel dysfunction in children	Kourosh Afshar	Canadian Urological Association	2020	Canada	Children	bladder and bowel dysfunction	Genitourinary diseases	12	5	4	5	0	yes	GRADE	Without reported	/
57	2017 Clinical practice guidelines for dyslipidemia of Korean children and adolescents	Jung Sub Lim	The Committee on Dyslipidemia of Korean Pediatric and Adolescents of the Korean Society of Pediatric Endocrinology	2020	Korea	Pediatrics	dyslipidemia	Endocrine, nutritional or metabolic diseases	/	/	/	/	/	no	/	No	/
58	Rapid advice guidelines for management of children with COVID/19	Enmei Liu	/	2020	China	Pediatrics	COVID/19	Respiratory diseases	11	5	5	0	4	yes	GRADE	Yes	No
59	Management of community/acquired pneumonia in children: South African Thoracic Society guidelines (part 3)	G Reubenson	South African Thoracic Society	2020	South African	Pediatrics	community/acquired pneumonia	Respiratory diseases	/	/	/	/	/	yes	British Thoracic Society (BTS) grading system	No	/
60	Surviving Sepsis Campaign International Guidelines for the Management of Septic Shock and Sepsis/Associated Organ Dysfunction in Children	Scott L. Weiss	2020 by the Society of Critical Care Medicine, the European Society of Intensive Care Medicine, and the World Federation of Pediatric Intensive and Critical Care Societies	2020	United States	Children and adolescents	Septic Shock and Sepsis/Associated Organ Dysfunction in Children	Certain infectious or parasitic diseases	77	50	18	22	28	yes	GRADE	Without reported	/
61	Prevention of community/acquired pneumonia in children: South African Thoracic Society guidelines (part 4)	H J Zar	South African Thoracic Society	2020	South Africa	Children and adolescents	community/acquired pneumonia	Respiratory diseases	/	/	/	/	/	no	British Thoracic Society (BTS) grading system	No	/
62	ISPAD Clinical Practice Consensus Guidelines 2018:Assessment and management of hypoglycemia in children and adolescents with diabetes	Mary B. Abraham	ISPAD	2018	Australia	<12years	hypoglycemia	Endocrine, nutritional or metabolic diseases	23	5	2	5	0	no	/	Without reported	/
63	ISPAD Clinical Practice Consensus Guidelines 2018: Exercise in children and adolescents with diabetes	Peter Adolfsson	ISPAD	2018	Canada	Adolescents	diabetes	Endocrine, nutritional or metabolic diseases	/	/	/	/	/	no	/	Without reported	/
64	Practical guidelines for screening and treatment of retinopathy of prematurity in Saudi Arabia	Saleh A. Al Amro	The Eye Consultants Center, Riyadh, Saudi Arabia	2018	Saudi Arabia	Prematurity	retinopathy of prematurity	Visual System Disorders	/	/	/	/	/	no	/	No	/
65	Management of otitis media with effusion in children. Société franc¸ aise d’ORL et de chirurgie cervico/faciale clinical practice guidelines	F. Blanc	Société franc¸ aise d’ORL et de chirurgie cervico/faciale	2018	France	<13years	otitis media with effusion	Ear or mastoid disease	23	/	/	/	/	no	/	No	/
66	Guidelines for Adolescent Depression in Primary Care (GLAD/PC): Part II. Treatment and Ongoing Management	/	Amercian Academy of Pediatrics	2018	Canada	10-22years	Adolescent Depression	Mental, behavioral or neurodevelopmental disorders	9	2	2	2	0	yes	Oxford Centre for Evidence/Based Medicine grades of evidence	Yes	No
COI in the recommendation of off-label use: We investigate whether commercial involvement in the guidelines played a role in the recommendation of off-label use. If the guidelines have reported the conflicts of interest between the off-label drug companies with the first or senior author, potential COI should be considered.
