# Supplementary material for: Recommendations on Off-Label Drug Use in Pediatric Guidelines
Source: Front Pharmacol. 2022 Jun 9;13:892574. doi: 10.3389/fphar.2022.892574 (PMC9218488; doi:10.3389/fphar.2022.892574)
Supplement: Supplementary file 2 [file Table3.XLSX]

## Sheet: Sheet2
Supplementary File 3：Information on off-label drug use
No	Recommendations	Postive or Negative	Drug name or class	Indication	Route of administration	Dose	Precise dosage	Precautions	Adverse reactions	Course of treatment	Contraindications	Other	Stated the drugs were off label use	Unapproved indication	Unapproved population group	Unapproved age	Unapproved route of administration	Unapproved dosage or frequency	Unlicensed	Pediatric RCT	Pediatric trial	Adult RCT	Adult trail	Pediatric cohort	Adult cohort	Pediatric case control study	Adult case control studies	Pediatric case series	Pediatric case report	Adult case report	Adult case series	Cross sectional study	Systematic evaluation or meta analysis	Review	Pediatric guideline	Guideline or consensus	Other
1	We suggest titrating the TAC dose aiming for trough levels between 4 and 8 ng/ml. We also suggest titration intervals of at least 3 days (grade B, weak recommendation).	+	tacrolimus	-	-	-	-	-	1	-	-	-	no	1	-	-	-	-	-	-	-	-	-	-	-	-	-	-	-	-	-	-	-	-	-	-	-
2	We suggest a TAC starting dose of 0.1–0.2 mg/kg/day (max starting 5 mg/day) given orally twice daily (grade B, weak recommendation).	+	tacrolimus	-	1	1	1	-	-	-	-	-	no	1	-	-	-	-	-	-	-	-	-	-	-	-	-	-	-	-	-	-	-	-	-	-	-
3	We suggest prophylactic plasmapheresis or immunoadsorption or lipid apheresis and perioperative rituximab for use in children with a history of allograft loss due to NS recurrence in a prior transplant (grade C, weak recommendation).	+	rituximab/calcineurin inhibitors	1	-	-	-	-	-	-	-	-	no	1	-	-	-	-	-	-	-	-	1	-	-	-	-	-	-	2	-	-	-	1	-	-	-
4	We suggest administering two rituximab infusions at a dose of 375 mg/m2 per infusion in order to reduce the CD19 cell count below 5 per microliter or 1% (usually 1–2 infusions within 2 weeks) (grade C, weak recommendation).	+	rituximab	-	1	1	1	-	1	-	-	-	no	1	-	-	-	-	-	1	-	-	-	1	-	-	-	3	3	-	-	1	-	1	-	-	1 Prospective observational study
5	If a clinical trial is not available, the use of rituximab may be considered (grade C, weak recommendation).	+	rituximab	1	-	-	-	-	-	-	-	-	no	1	-	-	-	-	-	1	-	-	-	1	-	-	-	3	3	-	-	1	-	1	-	-	1 Prospective observational study
6	In rituximab resistant or rituximab intolerant patients, the use of ofatumumab and extracorporeal blood purification therapies such as plasma exchange, immunoadsorption, or lipid apheresis may be considered (grade C, weak recommendation)	+	ofatumumab	1	-	-	-	-	-	-	-	-	no	1	-	-	-	-	-	-	-	-	-	-	-	-	-	-	2	1	-	-	-	-	-	-	-
7	We suggest considering the use of MMF to maintain remission in children with SRNS in remission following Calcineurin inhibitors if they develop a steroid sensitive relapse (grade C, weak recommendation).	+	mycophenolate mofetil	1	-	-	-	-	-	-	-	-	no	1	-	-	-	-	-	2	-	-	-	-	-	-	-	-	-	-	-	-	-	-	-	-	1 Abstract, full text unaccessible
8	In patients with SRNS who have attained full remission on Calcineurin inhibitors therapy for at least 12 months, we suggest considering conversion to MMF as an alternative immunosuppressive agent rather than continuing Calcineurin inhibitorss (grade C, weak recommendation).	+	mycophenolate mofetil	1	-	1	1	-	-	-	-	-	no	1	-	-	-	-	-	2	-	-	-	1	-	-	-	-	-	-	-	-	-	-	-	-	-
9	If immunosuppression is considered in a child with SRNS and an eGFR < 30 ml/min/1.73 m2, we suggest that MMF rather than Calcineurin inhibitorss be used due to the risk for nephrotoxicity with Calcineurin inhibitors (grade C, weak recommendation).	+	mycophenolate mofetil	1	-	-	-	-	-	-	-	-	no	1	-	-	-	-	-	1	-	-	-	-	-	-	-	-	-	-	-	-	-	-	-	-	-
10	We recommend making patients and families aware of potential side effects of immunosuppressive medication as given in Table ​Table44 (grade X, strong recommendation).	+	immunosuppressive medication	-	-	-	-	-	-	1	-	-	no	1	-	-	-	-	-	-	-	-	-	-	-	-	-	-	-	-	-	-	-	-	-	-	-
11	We suggest that immunoglobulin substitution be considered in cases of low serum IgG levels AND recurrent and/or severe infections (grade D, weak recommendation).	+	immune globulin	1	-	-	-	-	-	-	-	-	no	1	-	-	-	-	-	-	-	-	-	1	-	-	-	-	-	-	-	-	-	-	-	-	1 Database
12	We suggest monitoring CsA/TAC trough levels at least weekly until target levels are reached, and then every 1–3 months together with serum creatinine as a safety parameter (grade D, weak recommendation) (Table ​(Table22).	+	cyclosporine/tacrolimus	-	-	-	-	-	1	-	-	-	no	1	-	-	-	-	-	-	-	-	-	-	-	-	-	-	-	-	-	-	-	-	-	-	-
13	We recommend that Calcineurin inhibitors (cyclosporine or tacrolimus) should be the first line immunosuppressive therapy in children with SRNS and started once the diagnosis is confirmed (Fig. ​(Fig.2)2) (grade B, moderate recommendation).	+	cyclosporine/tacrolimus	1	-	-	-	-	-	-	-	-	no	1	-	-	-	-	-	4	-	-	-	-	-	-	-	-	-	-	-	-	1	-	-	-	1 Abstract, full text unaccessible
14	We suggest titrating the CsA dosage in at least daily intervals aiming for CsA whole blood trough levels between 80 and 120 ng/ml based on assays validated against tandem mass spectrometry (grade B, weak recommendation).	+	cyclosporine	-	-	-	-	-	1	-	-	-	no	1	-	-	-	-	-	5	-	-	-	-	-	-	-	1	-	-	-	-	-	1	-	-	-
15	We suggest a starting CsA dose of 3–5 mg/kg/day (max starting 250 mg/day) given orally twice daily (grade B, weak recommendation).	+	cyclosporine	-	1	1	1	-	-	-	-	-	no	1	-	-	-	-	-	3	-	-	-	-	-	-	-	-	-	-	-	-	-	-	-	-	1 Abstract, full text unaccessible
16	When Calcineurin inhibitorss are not available or unaffordable, we suggest using cyclophosphamide (CPH) [intravenous or po] with or without high dose steroids (grade D, weak recommendation).	+	cyclophosphamide	1	1	1	1	-	-	-	-	-	no	1	-	-	-	-	-	4	-	-	-	-	-	-	-	-	-	-	-	-	-	-	-	-	-
17	We suggest tapering PDN after CNI initiation as follows: 40 mg/m2 QOD for 4 weeks, 30 mg/m2 QOD for 4 weeks, 20 mg/m2 QOD for 4 weeks, 10 mg/m2 QOD for 8 weeks, and discontinuing thereafter (grade D, weak recommendation).	+	calcineurin inhibitors	-	-	-	-	-	1	-	-	1	no	1	-	-	-	-	-	-	1	-	-	-	-	-	1	-	-	-	-	-	-	-	-	-	-
18	We suggest considering a renal biopsy in those patients who have prolonged Calcineurin inhibitors exposure (> 2 years) or when being restarted on Calcineurin inhibitors treatment for a second course (grade C, weak recommendation).	+	calcineurin inhibitors	-	-	-	-	-	-	1	-	-	no	1	-	-	-	-	-	-	1	-	-	-	-	-	-	-	-	-	-	-	-	-	-	-	-
19	We suggest a minimum treatment period of 6 months to determine the response to Calcineurin inhibitorss (grade B, weak recommendation).	+	calcineurin inhibitors	-	-	-	-	1	-	-	-	-	no	1	-	-	-	-	-	-	-	-	-	-	-	-	-	-	-	-	-	-	-	-	-	-	-
20	We recommend withholding or delaying Calcineurin inhibitors treatment in patients with an eGFR < 30 ml/min/1.73 m2, AKI, and/or uncontrolled hypertension (grade X, strong recommendation).	+	calcineurin inhibitors	-	-	-	-	-	1	-	-	-	no	1	-	-	-	-	-	-	-	-	-	-	-	-	-	-	-	-	-	-	-	-	-	1	-
21	We recommend withholding Calcineurin inhibitors and stopping PDN treatment in patients with evidence for a monogenic form of SRNS (grade B, moderate recommendation).	+	calcineurin inhibitors	-	-	-	-	-	-	-	1	-	no	1	-	-	-	-	-	-	-	-	-	-	-	-	-	-	1	-	-	-	-	-	-	-	-
22	We recommend that Calcineurin inhibitorss should be stopped if partial remission is not achieved at 6 months (grade B, moderate recommendation).	+	calcineurin inhibitors	-	-	-	-	1	-	-	-	-	no	1	-	-	-	-	-	-	-	-	-	-	-	-	-	-	-	-	-	-	-	-	-	-	-
23	We recommend reducing Calcineurin inhibitors dosage or its withdrawal if eGFR decreases below 30 ml/min/1.73 m2 (grade X, strong).	+	calcineurin inhibitors	-	-	-	-	-	-	-	1	-	no	1	-	-	-	-	-	-	-	-	-	-	-	-	-	-	-	-	-	-	-	-	-	-	-
24	We recommend adherence to CNIs be monitored using serum trough levels according to the monitoring schedule shown in Table ​Table22 (grade C, moderate recommendation)	+	calcineurin inhibitors	-	-	-	-	-	1	-	-	-	no	1	-	-	-	-	-	-	-	-	-	-	-	-	-	-	-	-	-	-	-	-	-	-	-
25	If there is an unexplained drop in eGFR or increase in proteinuria during follow up, we suggest considering a repeat kidney biopsy for assessment of Calcineurin inhibitors nephrotoxicity (grade C, weak recommendation).	+	calcineurin inhibitors	-	-	-	-	-	-	1	-	-	no	1	-	-	-	-	-	-	1	-	-	-	-	-	-	-	-	-	-	-	-	-	-	-	-
26	If relapses occur after Calcineurin inhibitors discontinuation, we suggest restarting patients on Calcineurin inhibitorss for a trial together with 4 weeks of high dose oral PDN. Alternately MMF or may be considered (grade C, weak recommendation).	+	calcineurin inhibitors	-	-	-	-	1	-	-	-	-	no	1	-	-	-	-	-	-	-	-	-	-	-	-	-	-	-	-	-	-	-	-	-	-	-
27	If partial remission is achieved, we suggest continuing Calcineurin inhibitors at the same dosage for a minimum of 12 months (grade C, weak recommendation).	+	calcineurin inhibitors	-	-	-	-	1	-	-	-	-	no	1	-	-	-	-	-	-	-	-	-	-	-	-	-	-	-	-	-	-	-	-	-	-	-
28	If complete remission is achieved, Calcineurin inhibitors dosages should be reduced to the lowest dosage required to maintain remission. We also suggest considering discontinuation of Calcineurin inhibitorss after 12–24 months in these patients to reduce the risk of nephrotoxicity (grade C, weak recommendation). In these patients, switching to MMF can be considered to minimize nephrotoxicity and …	+	calcineurin inhibitors	-	-	-	-	1	-	-	-	-	no	1	-	-	-	-	-	-	-	-	-	-	-	-	-	-	-	-	-	-	-	-	-	-	-
29	We recommend substituting levothyroxine (T4) in case of hypothyroidism (grade A, strong recommendation).	+	levothyroxine	1	-	-	-	-	1	-	-	-	no	-	1	-	-	-	-	-	-	-	-	-	-	-	-	-	2	-	-	2	-	2	-	-	-
30	We suggest considering age dependent lipid lowering treatment in children with persistent multidrug resistant NS and persistently high fasting LDL cholesterol (> 130 mg/dl; > 3.4 mmol/l) (grade C, weak recommendation).	+	statins	1	-	-	-	-	-	-	-	-	no	-	1	-	-	-	-	1	-	-	-	1	-	-	-	1	-	-	-	-	-	1	-	-	-
31	We suggest using RAASi with non renal metabolism (i.e., ramipril and ARBs) since they do not accumulate in renal failure (grade D, weak recommendation).	+	ramipril and ARBs	1	-	-	-	-	-	-	1	-	yes	1	-	1	-	-	-	-	-	-	-	-	-	-	-	-	-	-	-	-	-	-	-	-	-
32	We suggest initiating RAASi when no complete remission is achieved following recurrence targeted therapy (grade C, weak recommendation).	+	RAASi	1	-	-	-	-	-	-	-	-	no	1	-	1	-	-	-	-	-	-	-	-	-	-	-	-	-	-	-	-	-	-	-	-	-
33	We suggest quantifying the change in first morning proteinuria after starting RAASi therapy (grade D, weak recommendation).	+	RAASi	-	-	-	-	-	1	-	-	-	yes	1	-	1	-	-	-	1	-	-	-	-	-	-	-	-	-	-	-	-	-	-	-	-	-
34	We suggest aiming for the maximum approved dosages given in Table S8 as tolerated (grade C, weak recommendation).	+	RAASi	-	1	1	1	-	-	1	-	-	yes	1	-	1	-	-	-	-	-	-	-	-	-	-	-	-	-	-	-	-	-	-	1	-	-
35	In female adolescents, contraception should be ensured in order to avoid the teratogenic effects of RAASi (grade X, strong recommendation).	+	RAASi	-	-	-	-	-	-	-	1	-	yes	1	-	1	-	-	-	-	-	-	-	-	-	-	-	-	-	-	-	-	-	1	-	-	-
36	We recommend starting RAASi with either angiotensin converting enzyme inhibitors (ACEi) or angiotensin receptor blockers (ARBs) once the diagnosis of SRNS is made (Fig. ​(Fig.2)2) (grade B, moderate recommendation).	+	ACEi/ARBs	1	-	-	-	-	-	-	-	-	yes	1	-	1	-	-	-	4	-	-	-	1	-	-	-	-	-	-	-	-	1	-	-	-	-
37	ACEi or ARBs should be used with caution in patients with CKD stage 4, and they should not be started or should be stopped in case of intravascular volume depletion, acute kidney injury (AKI), hyperkalemia, or frequent vomiting/diarrhea (grade X, strong recommendation).	+	ACEi/ARBs	-	-	-	-	-	1	-	-	-	yes	1	-	1	-	-	-	-	-	-	-	-	-	-	-	-	1	-	-	-	-	2	-	-	-
38	We recommend discontinuing ineffective immunosuppressive therapies, and continuing non immunosuppressive management, including RAASi and other supportive measures (grade X, strong recommendation).	+	RAASi	-	-	-	-	-	-	-	-	1	no	1	-	1	-	-	-	-	-	-	-	-	-	-	-	-	-	-	-	-	-	-	-	-	-
39	If VZIG is not available, we suggest treatment with oral acyclovir (10 mg/kg QID for 7 days) within 7–10 days of exposure (grade C, moderate recommendation).	+	acyclovir	1	1	1	1	1	-	-	-	-	no	1	-	-	-	-	-	-	3	-	-	-	-	-	-	-	-	-	-	-	-	-	-	-	-
40	We suggest preventive anticoagulation with low molecular weight heparin or oral anticoagulants in those patients with a previous history of venous thromboembolic events, and consideration of treatment for those with additional risk factors (indwelling central venous lines, known hereditary thrombophilic predisposition, acute illnesses with hospitalization, infection or risk of dehydration) (grade…	+	low molecular weight heparin/vitamin K antagonists	1	1	-	-	1	-	-	-	-	no	1	-	1	-	-	-	-	-	-	-	-	-	-	-	-	-	-	-	1	-	1	-	-	-
41	We suggest treating patients with refractory edema (pericardial/pleural effusions, anasarca, genital edema) and/or symptomatic hypovolemia or with prerenal crisis (oliguria due to intravascular volume depletion) with human albumin infusions (grade C, moderate recommendation).	+	albumin	1	1	-	-	-	-	-	-	-	no	1	-	-	-	-	-	-	-	-	-	-	-	-	-	-	-	-	-	-	-	1	-	-	-
42	We suggest a starting dose of 20–25% albumin of 0.5–1 g/kg body weight given intravenously over a period of 4–8 h, and adding furosemide (1–2 mg/kg given i.v.) in the middle and/or at the end of the infusion (grade C, weak recommendation).	+	albumin	-	1	1	1	-	-	-	-	-	no	1	-	-	-	-	-	-	-	-	-	-	-	-	-	-	-	-	-	-	-	-	-	-	-
43	Children receiving albumin infusions should initially be monitored with blood pressure and heart rate measurements every 30 min, and the infusion slowed or ceased if they develop any symptoms suggestive of vascular overload (grade X, strong recommendation).	+	albumin	-	-	-	-	-	1	-	-	-	no	1	-	-	-	-	-	-	-	-	-	-	-	1	-	-	-	-	-	-	-	2	-	-	-
46	Patients already taking hydroxychloroquine to treat their GN should continue using the medication at the same dose. Dose reductions or alternative agents may need to be considered if drug shortages arise.	+	hydroxychloroquine	1	-	-	-	-	1	-	-	-	no	1	-	-	-	-	-	-	-	-	-	-	-	-	-	-	-	-	-	-	-	1	-	1	-
47	If a decision is made to modify immunosuppression, we suggest initial reduction/discontinuation of antiproliferative agents (mycophenolate mofetil, azathioprine).	+	mycophenolate mofetil/azathioprine	-	-	-	-	1	-	-	-	-	no	1	-	-	-	-	-	-	-	-	-	-	-	-	-	2	-	-	-	-	-	-	-	-	-
48	We suggest that therapeutic drug level monitoring (tacrolimus, cyclosporine, mycophenolate) should continue as required on an individual basis.	+	tacrolimus/cyclosporine	-	-	-	-	-	1	-	-	-	no	1	-	-	-	-	-	-	-	-	-	-	-	-	-	-	-	-	-	-	-	-	-	-	-
49	In patients with severe or progressive COVID 19 infections, we suggest consideration of reduction/discontinuation of calcineurin inhibitors (tacrolimus, cyclosporine) and consideration of high dose corticosteroids, 34 in consultation with the intensive care team.	+	tacrolimus/cyclosporine	-	-	-	-	1	-	-	-	-	no	1	-	-	-	-	-	-	-	1	-	-	-	-	-	-	-	-	-	-	-	-	-	-	-
50	We suggest that the risks of long acting, irreversible induction agents (ie, rituximab and cyclophospha mide) should be balanced against the benefits of these medications over alternative immunosuppressive agents, as well as the risks of inadequately treated glomerular disease, which may be intrinsi cally immunocompromising.	+	rituximabcyclophosphamide	1	-	-	-	-	1	-	-	-	no	1	-	-	-	-	-	-	-	-	-	-	-	-	-	-	-	-	-	-	-	-	-	-	-
51	Children should be tested for COVID 19, in addition to screening for fever and other COVID 19 symptoms, prior to administering induction immunosuppression with intravenous cyclophosphamide or rituximab.	+	rituximab/cyclophosphamide	-	-	-	-	-	1	-	-	-	no	1	-	-	-	-	-	-	-	-	-	-	-	-	-	-	-	-	-	-	-	-	-	1	-
52	For children on maintenance rituximab regimens, consider increasing the interval between treatments if the risk of disease relapse is assessed to be low and/or they have comorbidities that increase their risk of severe COVID 19 infection.	+	rituximab	-	-	-	-	-	1	-	-	1	no	1	-	-	-	-	-	-	-	-	-	-	-	-	-	-	-	-	-	-	-	1	1	2	-
53	Consider alternative oral induction agents (eg, cyclophosphamide, corticosteroids, or mycophenolate mofetil) for conditions where these agents have been shown to be non inferior and safe	+	cyclophosphamide/mycophenolate mofetil	1	1	-	-	-	-	-	-	-	no	1	-	-	-	-	-	-	-	-	-	-	-	-	-	-	-	-	-	-	-	1	-	2	-
54	We suggest that the initiation of ACEi or ARBs is at the discretion of the individual physician, accounting for the clinical context, the additional recommended monitoring, and potential side effects. These risks may be outweighed in individual circumstances.	+	ACEi/ARBs	-	-	-	-	-	1	1	-	-	no	1	-	1	-	-	-	-	-	-	-	-	-	-	-	-	-	-	-	-	-	-	-	-	-
55	We suggest that ACEi and ARBs should not be discontinued as a result of the COVID 19 pandemic	+	ACEi/ARBs	-	-	-	-	-	1	-	-	-	no	1	-	1	-	-	-	-	-	-	-	-	-	-	-	-	-	-	-	-	-	1	-	2	-
56	If hydroxychloroquine and/or azithromycin are used for children with nephrotic range proteinuria, we recommend obtaining serum electrolytes (including calcium and magnesium) and a baseline electrocardiogram to exclude QT prolongation prior to initiation.	+	hydroxychloroquine/azithromycin	1	-	-	-	-	1	-	-	-	no	1	-	-	-	-	-	-	-	-	-	-	1	-	-	-	-	-	-	-	-	-	-	-	-
57	Recommendation 4: PC clinicians should recommend scientifically tested and proven treatments (ie, psychotherapies, such as CBT or IPT A, and/or antidepressant treatment, such as SSRIs) whenever possible and appropriate to achieve the goals of the treatment plan 82 (grade of evidence: 1; strength of recommendation: very strong).	+	Paroxetine/Citalopram/Fluvoxamine/Sertraline/Escitalopram	1	1	1	1	-	1	1	1	-	yes	1	1	1	-	-	-	-	-	-	-	1	1	-	-	-	-	-	-	-	-	-	-	-	-
58	Recommendation 5: PC clinicians should monitor for the emergence of adverse events during antidepressant treatment (SSRIs) (grade of evidence: 3; strength of recommendation: very strong)	+	SSRIs	-	-	-	-	-	1	1	-	-	yes	1	1	1	-	-	-	-	-	-	-	-	-	-	-	-	-	-	-	1	-	1	-	-	2 Empirical study; 1 Book
59	Drug and dosage suggestions	+	Ibuprofen/acetaminophen/metamizole/Nalbuphine Hydrochloride/Tramadol Hydrochloride /Diclofenac/Naproxen/Ketorolac/Ketoprofen/Alfentanil/Sufentanil/remifentanil/Ketamine Hydrochloride/Bupivacaine Hydrochloride/Ropivacaine Hydrochloride/Ondansetron	1	1	1	1	1	1	-	-	-	no	1	1	1	-	-	1	-	-	-	-	-	-	-	-	-	-	-	-	1	3	1	-	-	-
60	Fentanyl or opioid of choice in divided doses49	+	fentanyl/opioid	1	1	-	-	-	-	-	-	-	no	-	-	1	-	-	-	-	-	-	-	-	-	-	-	-	-	-	-	-	-	1	1	-	-
61	Intravenous fentanyl in divided doses49	+	fentanyl	1	1	-	-	-	-	-	-	-	no	-	1	-	-	-	-	-	-	-	-	-	-	-	-	2	-	-	-	-	-	1	1	-	-
62	Intravenous fentanyl in divided doses	+	fentanyl	1	1	-	-	-	1	-	-	-	no	-	1	-	-	-	-	1	1	-	-	-	-	-	-	1	-	-	-	-	-	-	1	-	-
63	Fentanyl or opioid of choice.49 53	+	fentany/opioid	1	-	-	-	-	-	-	-	-	no	-	1	1	-	-	-	1	-	-	-	-	-	-	-	-	-	-	-	-	1	5	1	-	-
64	Rectal NSAID or if not available rectal paracetamol.43 47	+	NSAID	1	1	-	-	-	-	-	-	-	no	-	1	-	-	-	-	-	-	-	-	1	-	-	-	-	-	-	-	-	2	2	1	-	-
65	Rectal NSAID or if not available rectal paracetamol.43 47	+	NSAID	1	1	1	1	-	-	-	-	-	no	-	1	-	-	-	-	-	-	-	-	1	-	-	-	-	-	-	-	-	2	2	1	-	-
66	Mucolytics can improve OME in one third of children, but with no proven long term efficacy (grade B	+	S carboxymethylcysteine	1	-	-	-	-	-	-	-	-	no	-	-	-	-	-	1	-	-	-	-	-	-	-	-	-	-	-	-	-	1	-	-	-	-
68	Solo treatment with antivascular endothelial growth factor (anti VEGF) should only be done under research protocols	+	bevacizumab	1	-	-	-	-	1	-	-	-	no	1	-	1	-	-	-	1	-	-	-	-	-	-	-	-	-	-	-	-	-	-	-	-	-
69	Severe hypoglycemia requires urgent treatment. In a hospital setting, this may include intravenous glucose (10% glucose, 2 3 mL/kg) (B). In the home or ambulatory setting, intramuscular (IM) or subcutaneous (SC) glucagon should be given (1 mg for children >25 kg and 0.5 mg for children <25 kg).	+	glucagon	1	1	1	1	-	1	-	-	-	no	-	1	-	-	1	-	-	-	-	-	-	-	-	-	-	-	-	-	-	-	2	-	-	-
70	Glucagon should be readily accessible to all parents and caregivers, especially when there is a high risk of severe hypoglyce mia. Education on administration of glucagon is essential (E). Intranasal glucagon is a promising alternative to IM glucagon and would provide an unmet need for an easily administered glucagon preparation.	+	glucagon	1	1	1	-	-	-	-	-	-	no	-	1	-	-	-	-	1	-	1	-	-	-	-	-	-	-	-	-	-	-	-	-	-	1 Empirical study
71	All children <5 years of age exposed to a household tuberculosis contact or other close tuberculosis contact should be given isoniazid preventive therapy (IPT) (10 mg/kg;maxi mum dose 300 mg) daily for 6 months once tuberculosis disease has been excluded	+	isoniazid	1	-	1	1	1	-	-	-	-	no	1	-	-	-	-	-	-	-	-	-	-	-	-	-	-	-	-	-	-	-	-	1	-	-
73	45) We suggest that either IV hydrocortisone or no hydrocortisone may be used if adequate fluid resuscitation and vasopressor therapy are not able to restore hemodynamic stability (weak recommendation, low quality of evidence).	+	hydrocortisone	1	-	-	-	-	-	1	-	-	no	1	-	-	-	-	-	-	-	-	-	-	-	-	-	-	-	-	-	-	1	-	-	-	-
74	32) We suggest either adding vasopressin or further titrating catecholamines in children with septic shock who require high dose catecholamines (weak recommendation, low quality of evidence).	+	vasopressin	1	-	-	-	-	-	-	-	-	no	-	-	1	-	-	-	2	-	-	-	-	-	-	-	-	-	-	-	-	1	1	-	-	-
75	30) We were unable to issue a recommendation for a specific first line vasoactive infusion for children with septic shock. However, in our practice, we select either epinephrine or norepinephrine as the first line vasoactive infusion guided by clinician preference, individual patient physiology, and local system factors.	+	epinephrine	1	-	-	-	-	-	-	-	-	no	-	-	1	-	-	-	-	-	-	-	-	-	-	-	-	-	-	-	-	-	-	-	-	-
76	7) We recommend empiric broad spectrum therapy with one or more antimicrobials to cover all likely pathogens (BPS).	+	cefepime/meropenem/piperacillin/tazobactam/metronidazole/acyclovir/lincomycin	1	-	-	-	-	-	-	-	-	no	1	1	1	-	-	-	-	-	-	-	1	-	-	1	-	-	-	-	-	-	-	2	1	1 Book; 1 1 Prospective observational study
77	29.We suggest using norepinephrine, rather than dopamine, in children with septic shock (weak recommendation, very low quality of evidence).	+	norepinephrine/dopamine	1	-	-	-	-	-	-	-	-	no	-	-	1	-	-	-	1	-	-	-	-	-	-	-	-	-	-	-	-	1	-	-	-	-
78	28) We suggest using epinephrine, rather than dopamine, in children with septic shock (weak recommendation, low quality of evidence).	+	epinephrine/dopamine	1	-	-	-	-	-	-	-	-	no	-	-	1	-	-	-	2	-	-	-	-	-	-	-	-	-	-	-	-	-	-	-	-	-
91	1.Oseltamivir should be considered as early empiric therapy in children at risk of severe influenza related pneumonia, who are hospitalised during the influenza season (evidence level II).	+	oseltamivir	1	-	-	-	-	-	-	-	-	no	-	1	-	-	-	-	1	-	-	-	-	-	-	-	-	-	-	-	-	-	1	2	-	-
92	5. Macrolide antibiotics should be used if pertussis, mycoplasma or chlamydia is suspected (evidence level IVa).	+	macrolide antibiotics	1	-	-	-	1	-	-	-	-	no	-	1	-	-	-	-	-	-	-	-	-	-	-	-	-	-	-	-	-	-	-	-	-	-
93	Empiric antibiotic treatment is the same in HIV infected, HEU and HIV unexposed children, although treatment for PCP (evidence level Ib) and/or CMV pneumonia (evidence level IVa) should be considered in HIV infected infants with severe hypoxaemia	+	ganciclovir/flucloxacillin	1	1	1	1	1	-	-	-	-	no	-	-	1	-	-	1	-	-	-	-	-	-	-	-	-	-	-	-	-	-	-	1	-	-
94	1. Oral amoxicillin is recommended for children >1 month of age who do not require hospitalisation (evidence level Ia). • Treatment duration should be 5 days, with review after 3 days to evaluate response. • Switch to amoxicillin clavulanate if there is clinical deterioration, and consider referral for further investigation.	+	amoxicillin clavulanate	1	1	1	1	1	-	-	-	-	no	-	1	-	-	-	-	-	-	-	-	-	-	-	-	-	-	-	-	-	-	-	-	-	-
95	5. Children with fever or chest pain should be treated with appropriate antipyretics or analgesics (evidence level IVa)	+	ibuprofen/opioids/tilidine	1	1	1	1	-	1	-	-	1	no	-	1	1	-	-	1	-	-	-	-	-	-	-	-	-	-	-	-	1	-	1	1	-	-
97	antiviral drugs to treat COVID 19 in children should only be used in the context of clinical trials (strong recommendation, low quality of evidence)	+	ribavirin/ interferon/remdesivir (GS 5734)/（lopinavir/ritonavir）/ oseltamivir	1	-	-	-	-	-	-	-	-	no	1	-	-	-	-	-	-	-	6	-	-	17	-	-	-	-	-	-	-	1	-	-	-	-
98	Only low dose and short duration systemic glucocorticoid therapy can be used for children with severe COVID 19 in the context of clinical trials (weak recommendation, very low quality of evidence)	+	glucocorticoids	1	-	-	-	-	-	-	-	-	no	1	-	-	-	-	-	-	-	-	-	-	-	-	-	-	-	-	-	-	-	-	-	-	-
102	Omega 3 fish oil	+	omega 3 carboxylic acid	1	-	1	-	-	-	-	-	1	yes	-	-	1	-	-	-	-	-	-	-	-	-	-	-	-	-	-	-	-	-	-	-	-	1 Statistical report
103	Statin treatment is generally not started in children under the age of 10, and it is limited to patients homozygous for familial hypercholesterolemia or with LDL C≥400 mg/dL, primary hypertriglyceridemia≥500 mg/dL, CVD, or cardiac transplantation.	+	Lovastatin/Simvastatin/Pravastatin/Atorvastatin	1	1	1	-	-	1	1	1	1	yes	-	1	-	-	-	-	2	-	-	-	-	-	-	-	-	-	-	-	-	1	-	-	1	1 Empirical study
104	Fibric acid derivatives	+	Gemfibrozil/Fenofibrate/Clofibrate	1	-	1	-	-	-	1	-	1	yes	-	-	1	-	-	-	-	-	-	-	-	-	-	-	-	-	-	-	-	-	-	-	-	-
105	Cholesterol absorption inhibitors	+	Ezetimibe	1	-	1	-	-	-	1	-	1	yes	-	1	-	-	-	-	-	-	1	-	-	-	-	-	-	-	-	-	-	-	-	-	-	-
106	Bile acid sequestrants	+	Cholestyramine/Colestipol/Colesevelam	1	-	1	-	-	-	1	-	1	no	-	1	1	-	1	-	1	-	-	-	-	-	-	-	-	-	-	-	-	-	-	-	-	-
107	Tolterodine extended release may result in a small decrease in urge incontinence in children with OAB (average 1.4 incontinence episodes per week) when compared to placebo (off label use) (GRADE level: Moderate).	+	tolterodine	1	-	-	-	-	-	-	-	-	yes	-	1	-	-	-	-	1	-	-	-	-	-	-	-	-	-	-	-	-	-	-	-	-	-
108	Propiverine: May increase mean voided volumes and modestly reduce daily frequency compared to placebo in children with OAB (GRADE level: Moderate).	+	propiverine	1	-	-	-	-	-	-	-	-	no	-	-	-	-	-	1	1	-	-	-	-	-	-	-	-	-	-	-	-	-	-	-	-	-
111	PRD and probable or confirmed symptomatic COVID 19：IL 1 and IL 6 inhibitors may be continued if necessary to control underlying disease.	+	IL 1 and IL 6 inhibitors	1	-	-	-	-	-	-	-	-	no	1	-	1	-	-	-	-	-	-	-	-	-	-	-	-	-	-	-	-	-	1	-	-	-
112	PRD and asymptomatic COVID 19：Cyclophosphamide or rituximab may be continued if necessary to control underlying disease.	+	Cyclophosphamide or rituximab	1	-	-	-	-	-	-	-	-	no	1	-	1	-	-	-	-	-	-	-	-	-	-	-	-	-	-	-	-	-	-	-	-	-
113	For patients with PRD with life and/or organ threatening manifestations, cyclophosphamide may be initiated or continued to control underlying disease.	+	cyclophosphamide	1	-	-	-	-	-	-	-	-	no	1	-	-	-	-	-	-	-	-	-	-	1	-	2	-	-	-	-	-	-	-	-	-	-
114	For patients with stable PRD, previously stable laboratory markers, and currently receiving stable doses of cDMARDs, bDMARDs, and/or tsDMARDs, extending the laboratory testing interval for monitoring medication toxicity may be considered, to reduce potential exposure to SARS–CoV 2 during periods of increased community transmission.	+	cDMARDs/bDMARDs/tsDMARDs	1	-	-	-	-	1	-	-	-	no	1	1	-	-	-	-	-	-	-	-	-	-	-	-	-	-	-	-	-	-	-	-	-	-
115	PRD and asymptomatic COVID 19：NSAIDs, HCQ, colchicine, cDMARDs, bDMARDs, and tsDMARDs may be continued if necessary to control underlying disease.	+	NSAIDs, HCQ, colchicine, cDMARDs, bDMARDs, and tsDMARDs	1	-	-	-	-	-	-	-	-	no	-	1	-	-	-	-	-	-	-	-	-	-	-	-	-	-	-	-	-	-	-	-	-	-
116	NSAIDs, HCQ, colchicine, cDMARDs, bDMARDs, and tsDMARDs may be continued or initiated if necessary to control underlying disease.	+	NSAIDs, HCQ, colchicine, cDMARDs, bDMARDs, and tsDMARDs	1	-	-	-	-	1	-	-	-	no	-	1	-	-	-	-	-	-	-	-	-	-	-	-	-	-	-	-	-	-	-	-	-	-
117	PRD and probable or confirmed symptomatic COVID 19：NSAIDs, HCQ, and colchicine may be continued if necessary to control underlying disease.	+	NSAIDs, HCQ, and colchicine	1	-	-	-	-	-	-	-	-	no	1	1	-	-	-	-	-	-	-	-	-	-	-	-	1	-	-	-	-	-	2	1	-	-
118	NSAIDs, HCQ, ACEi/ARBs, colchicine, cDMARDs, bDMARDs, and tsDMARDs may be continued or initiated to control underlying disease.	+	NSAIDs/HCQ/ACEi/ARBs/colchicine/cDMARDs/bDMARDs/tsDMARDs	1	-	-	-	-	-	-	-	-	no	1	1	-	-	-	-	-	-	-	-	-	-	-	-	-	-	-	-	-	-	5	-	3	1 FDA Website
120	If glycaemic targets are not achieved with metformin (with or without insulin), other glucose lowering medications approved for adults should be considered. Such medications should only be prescribed under the guidance of a paediatric endocrinologist, given limited evidence for safety and efficacy in children and adolescents	+	other glucose lowering medications approved for adults	1	-	-	-	-	-	-	-	-	yes	-	-	1	-	-	-	1	-	-	-	-	-	-	-	-	-	-	-	-	-	-	-	-	-
121	Metformin up to 2 g per day should be used as the first line medication in patients presenting with mild symptoms or in those who are diagnosed after screening	+	metformin	1	1	1	1	-	1	1	1	-	no	-	1	-	-	-	-	3	-	-	-	-	-	-	-	-	-	-	-	-	-	-	1	-	-
122	Insulin should be the first line treatment for patients who present with diabetes ketoacidosis, hyperglycaemic hyperosmolar state or ketosis, and should be added to metformin where glycaemic targets have not been achieved or maintained with metformin monotherapy	+	metformin	1	-	-	-	-	-	-	-	1	no	-	1	-	-	-	-	1	-	-	-	-	-	-	-	-	-	-	-	-	-	-	-	-	-
123	22.10 Biologics may be safely combined with topical corticosteroids, with or without a vitamin D analogue, to augment effectiveness for the treatment of moderate to severe plaque psoriasis.	+	calcipotriene/betamethasone dipropionate	1	1	1	1	-	1	-	-	1	no	-	1	-	-	-	-	-	-	-	-	-	-	-	-	-	-	-	-	-	-	-	-	-	-
124	22.4 The dose of adalimumab is 0.8 mg/kg (maximum, 40 mg) at weeks 0 and 1 and then is given every other week. Adalimumab administered at a dose of 0.8 mg/kg is more efficacious than at a dose of 0.4 mg/kg.	+	adalimumab	1	-	-	-	-	-	-	-	-	no	-	-	1	-	-	-	1	-	-	-	-	-	-	-	-	-	-	-	-	-	-	-	-	-
125	22.3 Adalimumab is recommended for off label use as an effective therapy in children and adolescents with moderate to severe psoriasis.	+	adalimumab	1	1	1	1	-	1	1	-	-	no	-	-	1	-	-	-	1	-	-	-	-	-	-	-	1	-	-	-	-	-	-	-	-	-
126	13.4 Rotational therapy with topical vitamin D analogues, topical calcineurin inhibitors, emollients, tar based therapies, and topical corticosteroids may be considered in children as steroid sparing regimens that may reduce potential adverse effects from overreliance on topical steroid therapy.	+	topical vitamin D analogues, topical calcineurin inhibitors, emollients, tar based therapies	1	1	-	-	-	-	1	-	-	no	1	-	-	-	-	-	-	-	-	-	-	-	-	-	1	-	-	-	-	-	-	-	-	-
127	10.2 The use of ultra high potency topical corticosteroids as monotherapy is effective for short term treatment of localized psoriasis in pediatric patients.	+	topical corticosteroid	1	1	-	-	-	1	1	1	-	yes	-	1	-	-	-	-	-	-	-	-	-	-	-	-	1	-	-	-	-	-	1	-	-	-
128	10.1 Topical corticosteroids are recommended for the treatment of pediatric psoriasis as an off label therapy	+	topical corticosteroid	1	1	-	-	-	-	-	-	-	yes	-	1	-	-	-	-	-	-	-	-	-	-	-	-	1	-	-	-	-	1	1	-	-	-
129	11.1 Tacrolimus 0.1% ointment is recommended for off label use as monotherapy for pediatric psoriasis of the face and genital region.	+	tacrolimus	1	-	-	-	-	-	1	-	-	yes	1	-	-	-	-	-	-	1	-	-	-	-	-	-	1	-	1	-	-	1	-	-	-	-
130	22.6 The starting dose of infliximab is an infusion of 5 mg/kg administered on weeks 0, 2, and 6 and then every 8 weeks.	+	Infliximab	1	-	-	-	-	-	-	-	-	no	-	-	1	-	-	-	-	-	-	-	-	-	-	-	-	-	-	-	-	-	-	-	-	-
131	22.5 Infliximab can be recommended as monotherapy or in combination with methotrexate for use in pediatric patients with severe plaque or pustular psoriasis that is unresponsive to other systemic medications, rapidly progressive, unstable, and/or life threatening.	+	Infliximab	1	1	1	1	-	1	1	-	-	no	-	-	1	-	-	-	-	-	-	-	-	-	-	-	-	-	-	-	-	-	-	-	-	-
132	19.4 Routine blood pressure clinical and laboratory monitoring is recommended during therapy with cyclosporine.	+	cyclosporine	1	-	-	-	-	1	-	-	-	no	1	-	-	-	-	-	-	-	-	-	-	-	-	-	-	-	-	-	-	-	-	-	1	-
133	19.3 Cyclosporine is recommended for short term crisis management of severe or unstable plaque, erythrodermic, or pustular psoriasis until the patient can be transitioned to a medication appropriate for long term use.	+	cyclosporine	1	-	-	-	1	-	-	-	-	no	1	-	-	-	-	-	-	-	-	-	-	-	-	-	-	-	-	-	-	-	-	-	-	-
134	19.2 Cyclosporine is recommended as an effective systemic therapy for moderate to severe pustular psoriasis in children.	+	cyclosporine	1	-	-	-	-	-	-	-	-	no	1	-	-	-	-	-	-	-	-	-	-	-	-	-	-	1	-	-	-	-	-	-	-	-
135	19.1 Cyclosporine is recommended as an effective systemic therapy for moderate to severe plaque psoriasis in children.	+	cyclosporine	1	1	1	1	-	-	-	-	-	no	1	-	-	-	-	-	-	-	-	-	-	-	-	-	4	2	-	-	-	1	-	-	1	-
136	14.1 The off label use of topical tazarotene may be recommended as monotherapy or in combination with topical corticosteroids for the treatment of localized pediatric skin or nail psoriasis.	+	tazarotene	1	1	-	-	-	1	-	1	-	yes	-	1	-	-	-	-	-	-	-	-	-	-	-	-	-	1	-	-	-	-	-	-	-	-
137	21.1 Fumaric acid esters may be considered as a potentially effective alternative therapy for pediatric patients with moderate to severe psoriasis who are candidates for systemic therapy.	+	fumaric acid esters	1	1	1	-	-	-	1	-	-	yes	-	-	-	-	-	1	-	-	-	-	1	-	-	-	4	-	-	-	-	1	-	-	-	-
138	21.2 Clinical and laboratory monitoring is recommended during treatment with fumaric acid esters.	+	fumaric acid esters	-	-	-	-	-	-	-	-	-	yes	-	-	-	-	-	1	-	-	-	-	1	-	-	-	-	-	-	-	-	-	-	-	-	-
139	16.1 Coal tar preparations can be used as a monotherapy or combined with other topical therapies for the treatment of pediatric psoriasis.	+	coal tar preparations	1	1	-	-	-	-	-	-	-	no	-	-	1	-	-	-	-	1	-	-	1	-	-	-	2	-	-	-	-	-	-	-	-	-
140	16.2 The use of coal tar preparations in conjunction with phototherapy is effective for the treatment of psoriasis in children but may be limited by the theoretical long term risk of carcinogenesis.	+	coal tar preparations	1	1	-	-	-	1	1	-	-	no	-	-	1	-	-	-	-	3	-	-	1	-	-	-	-	-	-	-	2	-	-	-	-	-
141	12.3 Monitoring of vitamin D metabolites may be considered during calcipotriene/calcipotriol therapy when applied to a large body surface area.	+	calcipotriene/calcipotriol	1	-	-	-	-	1	-	-	-	no	-	1	-	-	-	-	1	1	-	-	-	-	-	-	-	-	-	-	-	-	-	-	-	-
142	12.1 Calcipotriene/calcipotriol is recommended as a treatment option for childhood plaque psoriasis.	+	calcipotriene/calcipotriol	1	-	-	-	-	1	1	-	-	no	-	1	-	-	-	-	-	1	-	-	-	-	-	-	-	-	-	-	-	1	-	-	-	-
143	15.1 Long term use (12 weeks or longer) of topical anthralin is recommended for the treatment of mild to moderate psoriasis. Short contact anthralin protocols are recommended to limit adverse effects.	+	anthralin	1	1	-	-	1	1	1	-	-	no	-	-	1	-	-	-	-	1	-	-	1	-	-	-	2	-	-	-	-	-	-	-	-	-
144	20.5 Routine clinical and laboratory monitoring is recommended during therapy with acitretin.	+	anthralin	1	-	-	-	-	1	1	1	-	no	1	-	1	-	-	-	-	-	-	-	-	-	-	-	-	-	-	-	-	-	-	-	-	-
145	20.4 Acitretin may be combined with other systemic therapies such as methotrexate or cyclosporine, or biologics, depending on the individual clinical situation.	+	anthralin	1	-	-	-	-	1	-	-	1	no	1	-	1	-	-	-	-	-	-	-	-	-	-	-	-	-	-	-	-	-	-	-	-	-
146	20.3 Acitretin combined with NB UVB therapy may be synergistic for plaque and pustular psoriasis in childhood and allows for a reduction in dosing of both agents.	+	anthralin	1	-	1	-	-	-	-	-	-	no	1	-	1	-	-	-	-	-	-	-	-	-	-	-	-	-	-	-	-	-	-	-	-	-
147	20.2 Acitretin is recommended as an effective systemic therapy for pustular psoriasis in children.	+	anthralin	1	-	-	-	-	-	-	-	-	no	1	-	1	-	-	-	-	-	-	-	1	-	-	-	1	1	-	-	-	1	-	-	-	-
148	20.1 Acitretin is recommended as an effective, nonimmunosuppressive systemic therapy for children with extensive guttate or moderate to severe (ideally thin plaque) psoriasis vulgaris at a dosage of 0.1 to 1 mg/kg/d.	+	anthralin	1	1	1	1	-	-	-	-	-	no	1	-	1	-	-	-	-	-	-	-	1	-	-	-	1	-	-	-	-	1	-	-	-	-
149	19.5 Modified cyclosporine (for microemulsion in capsules or solution) is recommended for use and is not interchangeable with unmodified forms of cyclosporine.	+	modified cyclosporine	1	-	-	-	-	1	1	1	-	no	-	-	1	-	-	-	-	-	-	-	-	-	-	-	-	-	-	-	-	-	-	-	-	-
150	18.4 Folic acid supplementation daily or 6 times weekly during treatment with methotrexate is recommended.	+	methotrexate/folic acid	1	1	1	-	-	1	-	-	1	no	1	-	1	-	1	-	-	-	-	-	-	-	-	-	1	-	-	-	-	-	-	-	-	-
151	18.5 Routine clinical and laboratory monitoring is recommended before and during treatment with methotrexate.	+	methotrexate	-	-	-	-	-	1	-	1	-	no	-	-	1	-	-	-	-	-	-	-	1	-	1	-	-	-	-	-	-	-	-	-	-	-
152	18.3 Methotrexate weight based dosing is recommended in younger children, ranging from 0.2 to 0.7 mg/kg/wk (maximum, 25 mg/wk).*	+	methotrexate	-	1	1	-	-	-	-	-	-	no	-	-	1	-	-	-	-	-	-	-	2	-	-	-	2	-	-	-	-	1	-	-	-	-
153	18.2 Methotrexate is recommended as an effective systemic therapy for pustular psoriasis in children.	+	methotrexate	1	-	-	-	-	-	-	-	-	no	-	-	1	-	-	-	-	-	-	-	-	-	-	-	-	-	-	-	-	-	-	-	-	-
154	18.1 Methotrexate is recommended as an effective systemic therapy for moderate to severe plaque psoriasis and other psoriasis subtypes in children.	+	methotrexate	1	-	-	-	-	-	-	-	-	no	-	-	1	-	-	-	-	-	-	-	2	-	-	-	2	-	-	-	-	1	-	-	-	-
156	We recommend combining psychological interventions with pharmacological interventions during all needle procedures (strong recommendation, very low quality evidence).	+	midazolam/morphine	1	-	-	-	-	-	-	-	-	no	1	1	1	-	-	-	2	-	-	-	-	-	-	-	-	-	-	-	1	-	-	-	-	-
157	We recommend the use of DS or anesthesia for major procedures (strong recommendation, very low quality evidence).	+	anesthesia	1	1	-	-	-	1	-	-	-	no	-	1	1	-	-	-	1	-	-	-	-	-	1	-	-	-	-	-	-	-	-	1	-	-
160	a short steroid therapy can be prescribed to treat severe forms of acute facial paralysis (grades 5 and 6 of the House–Brackmann classification) and sudden sensorineural hearing loss (greater than 60 dB)	+	steroid	1	-	-	-	-	-	-	-	-	no	1	-	-	-	-	-	-	-	-	-	-	-	-	-	-	-	-	-	-	-	-	-	1	Website
162	Recommendation 25: If disease activity continues to progress or recur over a period that exceeds 4 8 weeks, we suggest considering either CSTs or another type of immunomodulatory therapy, given the likelihood of a CIDP diagnosis	+	immunomodulatory therapy	-	-	-	-	-	-	-	-	-	no	1	-	-	-	-	-	-	-	-	-	1	-	-	-	1	-	-	-	-	-	1	-	-	-
163	Recommendation 19: In cases of severe impairment, quadriplegia, and ventilation dependency,we recommended adequate psychological support and (if necessary) sedation for the patient, alongwith an ongoing counselling service for the family	+	sedation	1	-	-	-	-	-	-	-	-	no	1	-	-	-	-	-	-	-	-	-	-	-	-	-	-	1	-	-	1	-	-	-	-	-
164	Recommendation 17: In addition to adequate doses of peripherally acting analgesics, we recommend treating paraesthesia and pain with anticonvulsants such as carbamazepine or gabapentine/pregabaline, and potentially with antidepressants	+	carbamazepine/gabapentine/pregabaline	1	-	-	-	-	1	1	-	-	no	1	-	1	-	-	-	-	-	-	-	1	-	-	-	-	-	-	-	-	-	-	-	-	1 Prospective observational study
167	When tocilizumab is used to treat children with COVID 19, weight based dosing should be employed (<30kg: 12mg/kg IV; ≥30kg: 8mg/kg IV, max 800mg). Children treated with tocilizumab should be monitored for LFT abnormalities and elevated triglycerides	+	tocilizumab	1	1	1	1	-	1	1	-	-	no	1	-	-	-	-	-	-	-	-	-	-	1	-	-	-	1	-	-	-	-	-	-	-	-
168	Compared to standard care, tocilizumab may be effective in reducing mortality and ICU admission in patients with severe COVID 19 pneumonia and signs of hyperinflammation; however, patients treated with tocilizumab may be at higher risk for bacterial and fungal infections.	+	tocilizumab	1	-	-	-	-	-	1	-	-	no	1	-	-	-	-	-	-	-	-	-	-	2	-	1	-	-	-	3	-	-	1	-	-	1 Prospective observational study
169	Children with severe respiratory symptoms due to COVID 19 with any of the following should be considered for immunomodulatory therapy: ARDS, shock/cardiac dysfunction, substantially elevated LDH, D dimer, IL 6, IL 2R, CRP, and/or ferritin, and depressed lymphocyte count, albumin, and/or platelet count.	+	immunomodulatory therapy	1	-	-	-	-	-	-	-	-	no	1	-	-	-	-	-	-	-	-	-	-	-	-	-	-	-	-	-	-	-	-	-	-	-
170	Glucocorticoids may be considered for use as immunomodulatory therapy in patients with COVID 19 and hyperinflammation (as outlined in point above	+	glucocorticoids	1	-	1	-	-	-	-	-	-	no	1	-	-	-	-	-	-	-	1	1	-	1	-	-	-	-	-	-	-	-	-	-	-	1 News
171	In the absence of randomized controlled trials or comparative effectiveness studies, if immunomodulation is to be used at all, the balance of risks and benefits suggests that anakinra be used as first line immunomodulatory treatment of children with COVID 19 and hyperinflammation. There is insufficient evidence to support the use of other immunomodulatory agents, unless glucocorticoids, IL 1–bloc…	+	anakinra	1	-	-	-	-	-	-	1	-	no	1	-	-	-	-	-	-	-	-	-	-	-	-	-	-	-	-	-	-	-	-	-	-	-
172	Children with COVID 19 treated with anakinra should be monitored for LFT abnormalities.	+	anakinra	-	-	-	-	-	1	-	-	-	no	1	-	-	-	-	-	1	-	2	-	1	1	-	-	-	-	2	3	1	-	-	-	-	-
173	Anakinra appears safe in severe infections and in children with hyperinflammatory syndromes. In children with COVID 19 and hyperinflammation, anakinra (>4 mg/kg/day IV or SQ) should be considered for immunomodulatory therapy. Initiation of anakinra before invasive mechanical ventilation may be beneficial.	+	anakinra	1	1	1	1	-	-	-	-	-	no	1	-	-	-	-	-	1	-	1	1	1	-	-	-	3	2	-	1	1	-	-	-	-	-
174	Anakinra (IV or SQ) may be considered for treatment of MIS C refractory to IVIG and glucocorticoids or in patients with contraindications to these treatments	+	anakinra	1	1	-	-	-	-	-	-	-	no	1	-	-	-	-	-	1	-	1	-	1	-	-	-	3	2	-	1	1	-	-	-	-	-
175	Low moderate dose glucocorticoids may be considered for treatment of MIS C. High dose, IV pulse glucocorticoids may be considered to treat patients with life threatening complications, such as shock, and specifically, if a patient requires high dose or multiple inotropes and/or vasopressors	+	Prednisone/dexamethasone/Prednisolone	1	-	1	-	-	-	-	-	-	no	1	-	1	-	-	-	3	-	-	-	-	-	-	-	1	-	-	-	-	-	-	-	-	-
176	A stepwise progression of immunomodulatory therapies should be used to treat MIS C with IVIG and/or glucocorticoids considered as first tier treatments	+	IVIG/Prednisone/dexamethasone/Prednisolone	1	1	-	-	-	-	-	-	-	no	1	-	1	-	-	-	-	-	-	-	1	-	-	-	4	1	-	-	-	-	1	-	1	1 Prospective observational study
177	High dose IVIG (typically 1 2 gm/kg) may be considered for treatment of MIS C. Cardiac function and fluid status should be assessed in MIS C patients with shock before IVIG treatment is provided, and IVIG should be administered when cardiac function is restored	+	IVIG	1	1	1	1	-	-	-	-	-	no	1	-	-	-	-	-	2	-	-	1	-	-	-	-	1	-	1	1	-	1	-	1	2	-
178	Patients with MIS C and documented thrombosis or an EF <35% should receive therapeutic anticoagulation with enoxaparin until at least 2 weeks after discharge from the hospital.	+	enoxaparin	1	-	-	-	1	-	-	-	-	no	-	-	1	-	-	-	-	-	-	-	-	-	-	-	-	-	-	-	-	-	1	-	2	-
179	MIS C patients with CAAs and a maximal z score of 2.5 10.0 should be treated with low dose aspirin. Patients with a z score ≥10.0 should be treated with low dose aspirin and therapeutic anticoagulation with enoxaparin (factor Xa level 0.5 1.0) or warfarin	+	aspirin/enoxaparin/warfarin	1	-	-	-	-	1	-	-	-	no	1	-	1	-	-	-	-	-	-	-	-	-	-	-	-	-	-	-	1	-	1	-	3	-
180	Low dose aspirin (3 5 mg/kg/day; max 81 mg/day) should be used in patients with MIS C and KD like features and/or thrombocytosis (platelet count ≥450,000/𝜇L) and continued until normalization of platelet count and confirmed normal coronary arteries at ≥4 weeks after diagnosis. Treatment with aspirin should be avoided in patients with a platelet count ≤80,000/𝜇L.	+	aspirin	1	-	1	1	1	-	-	1	-	no	1	-	-	-	-	-	-	-	-	-	-	-	-	-	-	-	-	-	-	-	-	-	4	1 Science Brief
184	3. in case of medical therapy with quinidine or hydroquinidine, the first administrations should be monitored in a hospital environment and periodic control of blood count and liver function and determination of serum concentrations of	+	quinidine/hydroquinidine	1	-	-	-	-	1	1	-	-	no	-	-	1	-	-	-	-	-	-	-	1	-	-	-	-	-	-	-	-	-	1	-	-	-
185	2. Medical therapy with quinidine or hydroquinidine is recommended in BrS patients with an icd who have repeated icd shocks or in symptomatic patients who qualify for icd implantation but present a contraindication or refuse it.	+	quinidine/hydroquinidine	1	1	1	1	-	1	1	-	-	no	-	-	1	-	-	1	-	-	-	-	2	-	-	-	-	-	-	-	-	-	3	-	-	-
186	In the absence of data, our recommendation is to follow the protocol, including for corticosteroid therapy	+	corticosteroid therapy	1	-	-	-	-	-	-	-	-	no	1	-	1	-	-	-	-	-	-	-	-	-	-	-	-	-	-	-	-	-	-	-	-	-
187	Philadelphia chromosome ALL: some adult hematologists (see ASH adult ALL COVID19 recommendation) offer treatment with a tyrosine kinase inhibitor with minimal steroid exposure rather than aggressive induction with multidrug therapy for the initial treatment, in the hope of avoiding prolonged hospitalization during the pandemic. However, the recommendation to include our patients in the EsPhall 20…	+	tyrosine kinase inhibitor	1	-	-	-	-	-	-	-	-	no	-	-	1	-	-	-	-	-	-	-	-	-	-	-	-	-	-	-	-	-	-	-	1	-
188	9 Macrolides (clarithromycin 15 mg/kg/day) should only be used in children with a documented history of recent and/or severe allergy to penicillin. Class II or III cephalosporins are recommended in children with not severe allergy to penicillin, since cross reaction between these molecules is rare (strong positive recommendation)	+	clarithromycin	1	-	1	1	-	1	-	-	1	no	-	1	-	-	-	-	-	1	-	-	-	-	1	-	-	-	-	-	-	2	1	-	-	1 Basic experiment
189	Recommendation 13 The use of oral cephalosporins with a high activity against potentially resistant pathogens (cefpodoxime proxetil, cefuroxime axetil) or of intramuscular or intravenous ceftriaxone must be restricted to the management of treatment failure (weak positive recommendation).	+	cefuroxime axetil/cefpodoxime proxetil	1	-	-	-	-	-	-	-	-	no	-	1	-	-	-	-	-	-	-	-	-	-	-	-	-	-	-	-	-	-	1	-	-	-
190	The mainstay treatment of otalgia should be the administration of adequate doses of ibuprofen or paracetamol (strong positive recommendation).	+	ibuprofen	1	1	1	1	-	-	-	-	-	no	-	1	-	-	-	-	1	1	-	-	-	-	-	-	-	-	-	-	-	1	-	1	-	-
194	If phenytoin is used during hypothermia, monitoring and dosing adjusted to minimize toxicity, especially during the rewarming period, are suggested.	+	phenytoin/levetiracetam	1	-	-	-	-	1	-	-	-	no	1	-	-	-	-	-	1	-	-	-	-	-	-	-	1	-	-	-	1	-	-	-	-	1 Prospective observational study
195	High dose barbiturate therapy is suggested in hemodynamically stable patients with refractory intracranial hypertension despite maximal medical and surgical management. Safety Recommendation. When high dose barbiturate therapy is used to treat refractory intracranial hypertension, continuous arterial blood pressure monitoring and cardiovascular support to maintain adequate CPP are required becaus…	+	barbiturate	1	-	-	-	-	1	1	-	-	no	1	-	-	-	-	-	-	-	-	-	-	-	-	-	1	-	-	-	1	-	-	-	-	-
197	Spironolactone is approved for the treatment of hirsutism and works as a competitive inhibitor of the androgen receptor and 5α reductase inhibitor. It also is an aldosterone antagonist. Typical doses for the treatment of hirsutism range from 50 to 200 mg daily	+	spironolactone	1	-	-	-	-	-	1	-	-	no	1	-	-	-	-	-	-	-	-	-	-	-	-	-	-	-	-	-	-	-	1	-	-	-
198	Ethinyl estradiol leads to an increase in sex hormone binding globulin, which reduces free (biologically active) testosterone	+	ethinyl estradiol	1	-	-	-	1	1	-	-	-	yes	1	-	-	-	-	-	-	-	1	-	-	-	-	-	-	-	-	-	-	1	-	-	-	-
199	Drospirenone, a progestin derived from spironolactone, has antimineral corticosteroids and antiandrogenic properties and is frequently used to treat hirsutism	+	drospirenone	1	-	-	-	1	1	-	-	-	yes	1	-	-	-	-	-	-	-	-	-	-	-	-	-	-	-	-	-	-	-	-	-	1	-
200	Adalimumab is recommended for treatment of moderate‐to‐severe psoriasis in children and adolescents.	+	adalimumab	1	1	1	1	1	1	-	-	-	no	-	-	1	-	-	-	1	-	-	-	-	-	-	-	-	-	-	-	-	-	-	-	-	-
201	Ustekinumab is recommended for treatment of moderate to severe psoriasis in children and adolescents if methotrexate or adalimumab are either not sufficiently effective or not tolerated or contraindicated.	+	ustekinumab	1	1	1	1	1	1	-	-	-	yes	-	1·	-	-	-	-	1	-	-	-	-	-	-	-	-	-	-	-	-	-	-	-	-	-
202	Etanercept is recommended for treatment of moderate‐to‐severe psoriasis in children and adolescents if methotrexate or adalimumab are either not sufficiently effective or not tolerated or contraindicated.	+	etanercept	1	1	1	1	1	1	-	-	-	yes	-	1	-	-	-	-	-	-	-	-	-	-	-	-	-	-	-	-	-	-	-	-	-	-
203	Cyclosporine may be recommended for induction therapy of moderate‐to‐severe psoriasis in children and adolescents if methotrexate or ­adalimumab are either not sufficiently effective or not tolerated or contraindicated.	+	cyclosporine	1	1	1	1	1	1	-	-	-	no	1	-	-	-	-	-	-	-	-	-	-	-	-	-	2	-	-	-	-	1	-	-	-	-
204	Acetaminophen (paracetamol), ibuprofen or naproxen are recommended for symptomatic treatment of arthralgia, i.e., without any clinically objective evidence of joint swelling or dactylitis.	+	ibuprofen/naproxen	1	-	-	-	-	-	-	-	-	no	-	1	1	-	-	-	-	-	-	-	-	-	-	-	-	-	-	-	-	-	-	3	1	-
205	Acitretin is recommended for treatment of (moderate‐to‐severe) pustular psoriasis in prepubertal girls and boys as well as in male adolescents.	+	acitretin	1	1	1	1	1	1	-	-	-	no	-	-	1	-	-	-	-	1	-	-	-	-	-	-	3	2	-	-	-	1	2	-	-	-
206	Methotrexate is recommended for treatment of moderate‐to‐severe psoriasis in children and adolescents.	+	methotrexate	1	1	1	1	1	1	1	-	1	yes	-	-	1	-	-	-	-	-	-	1	-	-	-	-	-	-	-	-	-	1	3	-	-	1 Publications
207	Apremilast/ brodalumab/ certolizumab pegol/ guselkumab/ infliximab/ ixekizumab/ secukinumab (in alphabetic order) may be considered for treatment of moderate‐to‐severe psoriasis in children and adolescents if other systemic agents are either not sufficiently effective or not tolerated or contraindicated.	+	Apremilast/brodalumab/certolizumab pegol/guselkumab/infliximab/ixekizumab/secukinumab	1	-	-	-	-	-	-	-	-	yes	1	1	1	-	-	-	-	-	-	-	-	-	-	-	-	-	-	-	-	-	-	-	-	-
208	Fumaric acid esters may be recommended for treatment of moderate‐to‐severe psoriasis in children and adolescents if methotrexate or adalimumab are ­either not sufficiently effective or not tolerated or contraindicated.	+	fumaric	1	1	1	1	1	1	-	-	-	yes	1	-	-	-	-	-	-	-	-	-	-	-	-	-	3	1	-	-	2	-	-	-	-	1 Data from clinical trials
209	Influenza Antivirals Recommendations Treatment recommendations for antiviral medications for the 2019–2020 season are applicable to infants and children with suspected influenza when influenza viruses are known to be circulating in the community or when infants or children are tested and confirmed to have influenza. Continuous monitoring of the epidemiology, change in severity, and resistance pat…	+	oseltamivir	1	1	1	1	-	1	1	-	-	yes	-	1	-	-	-	-	-	-	-	-	-	-	-	-	-	-	-	-	-	-	-	-	-	-
210	In children with URI, before the age of 6, it is probably recommended to administer inhaled salbutamol before general anaesthesia	+	salbutamol	1	1	1	1	-	-	1	-	-	no	1	-	-	-	-	-	2	-	1	-	-	-	-	-	-	-	-	-	-	-	2	-	-	1 Prospective observational study
211	Recommendation. Montelukast in children with CU may be added to a second generation H1 antistamine if they do not control symptoms at standard dose (Level of evidence VI. Strength of Recommendation C).	+	montelukast	1	-	-	-	-	-	-	-	-	no	1	-	-	-	-	-	-	-	1	-	-	-	-	-	-	-	-	-	-	1	1	-	-	-
212	Recommendation. The use of ciclosporin A can be considered when the combination of second generation H1 antistamines and omalizumab is not enough to control CSU or patients have not access to omalizumab. Its use is limited by possible side effects (Level of evidence V. Strength of recommendation C).	+	ciclosporin	1	-	-	-	-	-	-	-	-	yes	1	-	-	-	-	-	-	-	-	1	-	-	-	-	2	-	-	-	1	1	-	-	-	-
213	Question 22. In case of failure of second generation H1 antihistamine at standard dosing, what are the options? Should the dosage of H1 antistamines be increased? If there is no control of symptoms, should a different H1 antihistamine be prescribed? Recommendation. In children over 12 years of age, if standard dosing of second generation H1 antihistamine does not adequately control CU, after eval…	+	second generation H1 antihistamine	1	-	1	-	-	-	1	-	-	yes	-	-	-	-	1	-	-	-	7	-	-	-	-	-	-	-	-	-	1	1	-	1	1	1 Abstract, full text unaccessible
214	Second generation H1 antihistamines are the first choice treatment for CU (Level of evidence I. Strength of recommendation B).	+	cetirizine/loratadine/acrivastineebastine	1	1	1	1	1	-	-	-	-	yes	1	1	-	-	1	-	2	-	1	-	-	-	-	-	-	-	-	-	-	-	-	-	-	1 Instructions
215	induction with thiopental 2–4 mg/kg or propofol 1–2 mg/kg (optional), rocuronium (1 mg/kg), fentanyl 5 lg/kg	+	thiopental/propofol	1	1	1	1	-	-	-	-	-	no	-	1	1	-	-	1	-	-	-	-	-	-	-	-	-	-	-	-	-	-	-	-	-	-
216	if newborn is >32 postmenstrual gestational age, with a benzodiazepine iv (midazolam 0,01–0,1 mg/kg or infusion of 0.01 to 0.05 mg/kg/h)	+	midazolam	1	1	1	1	-	-	-	-	-	no	-	1	-	-	-	-	-	-	-	-	-	-	1	-	1	-	-	-	-	-	-	-	-	1 Prospective observational study
217	Otherwise administer iv: ketamine 0.5 mg/kg every two minutes, as requested, up to a max of 2 mg/kg	+	ketamine	1	1	1	1	-	-	-	-	-	no	-	1	-	-	-	-	-	-	-	-	-	-	-	-	1	-	-	-	-	-	-	-	-	-
218	remifentanil (variable dose between 0.2 and 0.6 lg/kg/min, with increases if required) and add midazolam (0.1 mg/kg, repeatable) if infant is >32 postmenstrual gestational age or fentanyl (2 lg/kg in five minutes, followed by infusion of 2 lg/kg/h)	+	fentanyl/midazolam	1	1	1	1	-	-	-	-	-	no	-	1	-	-	1	-	-	-	-	-	-	-	-	-	1	-	-	-	-	-	-	-	-	1 Prospective observational study
219	Ensure a postoperative analgesia with opioid or paracetamol, monitoring with pain scale	+	acetaminophen/opioid	1	-	-	-	-	-	-	-	-	no	-	1	1	-	-	-	-	-	-	-	-	-	-	-	1	-	-	-	-	-	-	-	-	-
220	Ensure a postoperative analgesia with opioid or paracetamol, monitoring with pain scales,fentanyl 1–2 μg/kg in five minutes, followed by infusion of 1–2 μg/kg/h	+	acetaminophen/fentanyl	1	1	1	1	-	-	-	-	-	no	-	1	-	-	-	-	-	-	-	-	-	-	1	-	2	-	-	-	-	-	-	-	-	1 Prospective observational study
221	Other possible scheme: Sub‐Tenon anaesthesia (0.5 mL of lidocaine 0.5%, in sub‐Tenon space) + paracetamol (10 mg/kg orally or 20 mg/kg rectally) + chloral hydrate (50 mg/kg orally or rectally)	+	acetaminophen/chloral hydrate	1	1	1	1	-	-	-	-	-	no	-	1	-	-	-	1	-	-	-	-	-	-	-	-	2	-	-	-	-	-	-	-	-	-
222	Primary therapy of IA in paediatric patient populations	+	liposomal amphotericin B/Itraconazole/caspofungin	1	1	1	1	-	1	-	-	-	yes	-	1	1	-	-	-	2	11	5	2	-	-	2	-	6	-	-	1	-	-	1	-	-	3 Prospective observational study
223	neonates and children：caspofungin or liposomal amphotericin B are recommended and approved for use in an empiric treatment approach	+	liposomalamphotericin B/caspofungin	1	1	1	1	-	1	-	-	-	yes	-	1	-	-	-	-	4	-	4	-	-	-	-	-	1	-	-	-	-	-	-	-	-	-
224	Indication for primary antifungal prophylaxis in paediatric patient populations at risk of developing IA	+	Itraconazole/Voriconazole/Liposomal amphotericin B/Micafungin/Liposomal amphotericin B/Caspofungin/Itraconazole/Posaconazole/Interferon γ	1	1	1	1	-	1	-	-	-	yes	1	1	1	1	-	-	4	30	18	2	5	1	3	-	5	-	-	1	1	1	1	1	-	-
225	Local treatments can be considered: dermocorticoids or 0.03/0.2 % topical tacrolimus, often proposed as an alternative in the event of failure or side effects of dermocorticoids (expert opinion)	+	topical tacrolimus	1	1	-	-	-	-	-	-	-	no	1	-	-	-	-	-	-	-	-	-	-	-	-	-	-	-	-	-	-	-	-	1	-	-
226	The French Working Group recommends that mycophenolate be considered as a second line approach	+	mycophenolate	1	-	-	-	-	-	-	-	-	no	1	-	-	-	-	-	-	-	-	-	-	-	-	-	1	-	-	-	-	-	-	-	-	-
227	Intravenous immunoglobulins (IVIG) can be proposed as an adjuvant treatment in cases of corticosteroid dependence or corticosteroid resistance, particularly for persistent skin disorders (European recommendations).	+	immune globulin	1	1	-	-	-	-	-	-	-	no	1	-	-	-	-	-	-	-	-	-	-	-	-	-	-	-	-	-	-	-	-	1	-	-
228	Various third line treatments can be proposed in cases of intolerance or ineffectiveness of previous treatments. The evidence of their efficacy is mostly only from small uncontrolled series: cyclosporine A, azathioprine, cyclophosphamide, and tacrolimus	+	cyclosporine A/azathioprine/cyclophosphamide/tacrolimus	1	-	-	-	-	-	-	-	-	no	1	-	1	-	-	-	-	-	-	-	-	-	-	-	2	-	-	-	-	1	1	-	-	-
229	For the rare cases of severe respiratory impairment, the recommendations presented pertain to adults, but can be extrapolated to children, in whom this manifestation is rare. Such cases are mostly associated with anti MDA5 antibodies and are characterized by rapidly progressive pneumonia, with a PaO2 of less than 60 mmHg in patients admitted to intensive care; the mortality rate is extremely high…	+	cyclophosphamide/cyclosporine	1	-	-	-	-	-	-	-	-	no	1	-	-	-	-	-	-	-	-	-	-	-	-	-	-	-	-	-	-	-	-	1	-	-
230	The first line treatment recommended at the diagnosis of JDM involves high dose corticosteroids (oral or intravenous) and methotrexate (European recommendations [37]).	+	methotrexate	1	-	-	-	-	-	-	-	-	no	1	-	-	-	-	-	1	-	-	-	-	-	-	-	-	-	-	-	-	-	-	-	-	-
231	Some systemic treatments may also be effective: hydroxychloroquine as monotherapy, or associated with, or relaying, anti inflammatory topicals. IVIG may be a useful adjuvant treatment for JDM refractory to conventional therapy, especially if the skin involvement is extensive	+	hydroxychloroquine	1	-	-	-	-	-	-	-	-	no	1	-	-	-	-	-	-	-	-	-	-	-	-	-	-	-	-	-	-	-	-	-	-	-
232	15. AZA, MMF or i.v. CYC may be used in the first or second line treatment of moderate IgAV nephritis	+	Mycophenolate mofetil/azathioprine/cyclophosphamide	1	-	-	-	-	-	-	-	-	no	1	-	-	-	-	-	1	-	-	-	-	-	-	-	-	-	-	-	-	-	-	-	-	-
233	18. In combination with steroid therapy, AZA and MMF may be used as maintenance treatment in patients with severe IgAV nephritis	+	Mycophenolate mofetil/azathioprine	1	-	-	-	-	-	-	-	-	no	1	-	-	-	-	-	-	-	-	-	-	-	-	-	1	-	-	-	-	-	-	-	-	-
234	13. AZA, MMF and/or pulsed methylprednisolone can be used as second line treatment in patients with IgAV nephritis following renal biopsy	+	Mycophenolate mofetil/azathioprine	1	-	-	-	-	-	-	-	-	no	1	-	-	-	-	-	-	-	-	-	1	-	-	1	2	-	-	-	-	-	-	-	-	-
235	17. As in other severe systemic small vessel vasculitides, i.v. CYC with pulsed methylprednisolone and/or oral prednisolone are recommended as first line treatment in patients with severe IgAV nephritis	+	Ciclosporin	1	-	-	-	-	-	-	-	-	no	1	-	-	-	-	-	-	-	-	-	1	-	-	1	2	-	-	-	-	-	-	-	-	-
236	11. ACE inhibitors should be considered in IgAV nephritis to prevent/limit secondary glomerular injury for patients with persistent proteinuria	+	ACEi	1	-	-	-	-	-	-	-	-	no	1	-	1	-	-	-	1	-	-	-	-	-	-	-	-	-	-	-	-	-	-	-	-	1 Book
237	3. Adequate analgesia should be prescribed for IgAV associated abdominal pain	+	NSAIDs	1	-	-	-	-	1	-	-	-	no	-	1	-	-	-	-	-	-	-	-	-	-	-	-	-	-	-	-	-	-	-	-	-	-
238	2. NSAIDs are not contraindicated if renal function is normal in IgAV	+	NSAIDs	1	-	-	-	-	1	-	-	-	no	-	1	-	-	-	-	-	-	-	-	-	-	-	-	-	-	-	-	-	-	-	-	1	-
239	1. Adequate analgesia should be prescribed for IgAV associated arthropathy	+	NSAIDs	1	-	-	-	-	1	1	1	-	no	-	1	-	-	-	-	-	-	-	-	-	-	-	-	-	-	-	-	-	-	-	-	-	-
241	Based on the available evidence, antipsychotic medications are considered as the first line treatment for schizophrenia in adolescents, which must be used along with the psychosocial management. Among the various antipsychotics, it is generally suggested that SGAMs, other than clozapine, may be used as the first line agents. The United States Food and Drug Administration have approved haloperidol…	+	aripiprazole/Molindone/quetiapine/paliperidone/olanzapine	1	1	-	-	1	1	1	-	-	yes	-	1	-	-	-	-	-	-	-	-	-	-	-	-	-	-	-	-	-	7	-	-	-	-
242	Otherwise, one of the SSRI (but not clomipramine) should be the first line of management. The recommendation is to use fluoxetine or sertraline ahead of paroxetine and fluvoxamine. An adequate trail should be given. Monitoring should be done on CYBOCS and CGI I	+	sertraline	1	1	1	1	-	-	-	-	-	no	-	1	-	-	-	-	5	-	-	-	-	-	-	-	-	-	-	-	-	3	2	-	-	-
243	Otherwise, one of the SSRI (but not clomipramine) should be the first line of management. The recommendation is to use fluoxetine or sertraline ahead of paroxetine and fluvoxamine. An adequate trail should be given. Monitoring should be done on CYBOCS and CGI I	+	paroxetine	1	1	1	1	-	-	1	-	-	no	-	-	1	-	-	-	1	-	-	-	-	-	-	-	-	-	-	-	-	3	2	-	-	-
244	Otherwise, one of the SSRI (but not clomipramine) should be the first line of management. The recommendation is to use fluoxetine or sertraline ahead of paroxetine and fluvoxamine. An adequate trail should be given. Monitoring should be done on CYBOCS and CGI I	+	fluvoxamine	1	1	1	1	-	-	1	-	-	no	-	1	-	-	-	-	2	-	-	-	-	-	-	-	-	-	-	-	-	3	2	-	-	-
245	Otherwise, one of the SSRI (but not clomipramine) should be the first line of management. The recommendation is to use fluoxetine or sertraline ahead of paroxetine and fluvoxamine. An adequate trail should be given. Monitoring should be done on CYBOCS and CGI I	+	fluoxetine	1	1	1	1	-	-	1	-	-	no	-	1	-	-	-	-	2	-	-	-	-	-	-	-	-	-	-	-	-	3	2	-	-	-
246	In last three decades, two types of treatment approaches are primarily tested in children and adolescents with OCD. These include nonpharmacological treatment (mainly includes CBT but also BT and CT) and pharmacological treatment (mainly includes SSRIs but also clomipramine).	+	clomipramine	1	1	1	1	-	-	-	-	-	no	-	1	-	-	-	-	2	-	-	-	-	-	-	-	-	-	-	-	-	3	2	-	-	-
247	STATEMENT 11. INTRAOPERATIVE STEROIDS: Clinicians should administer a single intraoperative dose of intravenous dexamethasone to children undergoing tonsillectomy.	+	dexamethasone	1	1	1	1	-	-	1	1	-	no	1	-	-	-	-	-	8	-	-	-	-	-	-	-	-	1	-	-	-	5	1	-	-	2 Animal experiments
248	STATEMENT 13. POSTOPERATIVE IBUPROFEN AND ACETAMINOPHEN: Clinicians should recommend ibuprofen, acetaminophen, or both for pain control after tonsillectomy. Strong recommendationbased on systematic review and randomized controlled trials with a preponderance of benefit over harm.	+	acetaminophen	1	1	1	1	-	-	1	1	-	no	-	1	-	-	-	-	1	-	-	-	-	-	-	-	-	-	-	-	-	2	-	-	-	1 Database
250	Methylphenidate may be considered if these behavioral interventions do not provide significant improvement and there is moderate to severe continued disturbance in the 4 through 5 year old child’s functioning. In areas in which evidence based behavioral treatments are not available, the clinician needs to weigh the risks of starting medication before the age of 6 years against the harm of delayin…	+	methylphenidate	1	-	-	-	-	-	-	-	-	yes	-	1	-	-	-	-	-	-	-	-	-	-	-	-	1	-	-	-	-	-	-	-	-	-
251	The use of Biologics It is necessary to consider the introduction of biologics in the following cases: Systemic JIA: Disease relapse is observed due to tapering GC (cases having difficulty in tapering GC) or when disease persists with arthritic symptoms (systemic onset polyarthritis). Articular type JIA: Intractable cases not showing a response to the initial treatment.	+	adalimumab	1	1	1	1	1	1	-	-	-	no	-	1	-	-	-	-	1	-	-	-	-	-	-	-	-	-	-	-	-	-	-	1	-	-
252	The use of Biologics It is necessary to consider the introduction of biologics in the following cases: Systemic JIA: Disease relapse is observed due to tapering GC (cases having difficulty in tapering GC) or when disease persists with arthritic symptoms (systemic onset polyarthritis). Articular type JIA: Intractable cases not showing a response to the initial treatment.	+	abatacept	1	1	1	1	1	1	-	-	-	no	-	1	-	-	-	-	-	-	-	-	-	-	-	-	-	-	-	-	-	-	-	1	-	-
253	The use of Biologics It is necessary to consider the introduction of biologics in the following cases: Systemic JIA: Disease relapse is observed due to tapering GC (cases having difficulty in tapering GC) or when disease persists with arthritic symptoms (systemic onset polyarthritis). Articular type JIA: Intractable cases not showing a response to the initial treatment.	+	tocilizumab	1	1	1	1	1	1	-	-	-	no	-	1	-	-	-	-	-	1	-	-	-	-	-	-	-	-	-	-	-	-	-	1	-	-
254	The use of Biologics It is necessary to consider the introduction of biologics in the following cases: Systemic JIA: Disease relapse is observed due to tapering GC (cases having difficulty in tapering GC) or when disease persists with arthritic symptoms (systemic onset polyarthritis). Articular type JIA: Intractable cases not showing a response to the initial treatment.	+	etanercept	1	1	1	1	1	1	-	-	-	no	-	1	-	-	-	-	1	-	-	-	-	-	-	-	-	-	-	-	-	-	-	1	-	-
255	The use of Biologics It is necessary to consider the introduction of biologics in the following cases: Systemic JIA: Disease relapse is observed due to tapering GC (cases having difficulty in tapering GC) or when disease persists with arthritic symptoms (systemic onset polyarthritis). Articular type JIA: Intractable cases not showing a response to the initial treatment.	+	canakinumab	1	1	1	1	1	1	-	-	-	no	1	-	-	-	-	-	-	-	-	-	-	-	-	-	-	-	-	-	-	-	-	1	-	-
256	Methylprednisolone (mPSL) pulse therapy is effective for early reduction of GC dose. Generally, we consider consecutive intravenous administration of mPSL at 30 mg/kg/day (1,000 mg/day as the maximum dose) for 3 days and subsequent oral administration of prednisolone (PSL) at 0. 7 1 mg/kg/day (30 to 40 mg/day as the maximum dose for 4 days to constitute one course, and we then perform 2 to 3 cour…	+	heparin	1	-	-	-	-	-	-	-	-	no	1	-	-	-	-	-	-	-	-	-	-	-	-	-	-	-	-	-	-	-	-	-	-	-
257	It is recommended to use ibuprofen (30~40 mg/kg/day, max dose 2,400 mg/day) or naproxen (10~20 mg/kg/day, max dose 1,000 mg/day) because they are approved for children in Japan.	+	naproxen	1	1	1	1	-	-	-	-	-	no	-	1	-	-	1	-	-	-	-	-	-	-	-	-	-	-	-	-	-	-	-	-	-	-
258	It is recommended to use ibuprofen (30~40 mg/kg/day, max dose 2,400 mg/day) or naproxen (10~20 mg/kg/day, max dose 1,000 mg/day) because they are approved for children in Japan. Nowadays, aspirin is less widely used for JIA treatment, because it may quite often be hepatotoxic and induce Reye syndrome upon viral infection	+	ibuprofen	1	1	1	1	-	-	-	-	-	no	-	1	-	-	-	-	-	-	-	-	-	-	-	-	-	-	-	-	-	-	-	-	-	-
259	Consider topical corticosteroid drops, e.g. preservative‐free dexamethasone 0·1% twice daily, if there is no suspicion of microbial infection or once it is excluded	+	dexamethasone	1	1	1	-	-	-	-	-	-	no	-	-	-	-	-	1	-	-	-	-	-	-	-	-	-	-	-	-	-	-	-	-	-	-
260	Consider applying a very potent topical steroid, e.g. clobetasol propionate 0·05% ointment, to nondetached erythema on skin and mucosal areas, once infection has been excluded or treated	+	clobetasol propionate	1	1	-	-	-	-	-	-	-	no	1	1	-	-	-	-	-	-	-	-	-	-	-	-	-	-	-	-	-	-	-	-	-	-
261	Consider a potent topical corticosteroid mouthwash, e.g. betamethasone sodium phosphate, four times a day; in infants, consider clobetasol propionate 0·05% cream or ointment applied topically to affected areas (including lips) during acute phase.	+	clobetasol propionate	1	1	1	-	-	-	-	-	-	no	1	1	-	-	-	-	-	-	-	-	-	-	-	-	-	-	-	-	-	-	-	-	-	-
262	Administer* a broad‐spectrum topical antibiotic as prophylaxis, e.g. moxifloxacin drops four times a day, in the presence of corneal fluorescein staining or frank ulceration	+	moxifloxacin	1	1	1	-	-	-	-	-	-	no	-	-	-	-	1	-	-	-	-	-	-	-	-	-	-	-	-	-	-	-	-	-	-	-
264	Using sulfasalazine for patients who have contraindications to or have failed a TNFi is conditionally recommended	+	sulfasalazine	1	-	-	-	-	-	-	-	-	no	-	-	1	-	-	-	1	-	-	-	-	-	-	-	-	-	-	-	-	-	-	-	-	-
265	PICO B.2. Using methotrexate monotherapy as initial therapy is conditionally recommended over triple DMARD therapy	+	hydroxychloroquin	1	-	-	-	-	-	-	-	-	no	1	-	-	-	-	-	1	-	-	-	-	-	-	-	-	-	-	-	-	-	-	-	-	-
266	In children and adolescents with JIA and polyarthritis receiving treatment with etanercept, adaliumab, golimumab, abatacept or tocilizumab, combination therapy with a DMARD is conditionally recommended over biologic monotherapy	+	adalimumab	1	-	-	-	-	-	-	-	-	no	-	1	-	-	-	-	1	-	-	-	1	-	-	-	-	-	-	-	-	-	-	-	-	-
267	Combination therapy with a DMARD is strongly recommended for infliximab	+	infliximab	1	-	-	-	-	-	-	-	1	no	1	-	-	-	-	-	2	-	-	-	-	-	-	-	-	-	-	-	-	-	-	-	-	-
268	Triamcinolone hexacetonide is strongly recommended over triamcinolone acetonide for intraarticular glucocorticoid injections	+	triamcinolone	1	1	-	-	-	-	-	-	-	no	-	1	-	-	-	-	2	-	1	-	-	-	-	-	-	-	-	-	-	-	-	-	-	-
269	PICO D.1. In children and adolescents with JIA and active enthesitis, NSAID treatment is strongly recommended over no treatment with an NSAID	+	NSAIDs	1	-	-	-	-	-	-	-	-	no	-	1	-	-	-	-	-	-	-	-	-	-	-	-	-	-	-	-	-	-	-	-	1	-
270	NSAIDs are conditionally recommended as adjunct therapy	+	NSAIDs	1	-	-	-	-	-	-	-	-	no	-	1	-	-	-	-	2	-	-	-	-	-	-	-	-	-	-	-	-	-	-	-	-	1 Prospective observational study
271	In children and adolescents with active sacroiliitis, treatment with an NSAID is strongly recommended over no treatment with an NSAID	+	NSAIDs	1	-	-	-	-	-	-	-	-	no	-	-	1	-	-	-	-	-	-	-	-	-	-	-	-	-	-	-	-	-	-	-	1	-
272	In children and adolescents with active sacroiliitis despite NSAIDs, adding a TNFi is strongly recommended over continued NSAID monotherapy	+	NSAIDs	-	-	-	-	1	-	-	-	-	no	-	-	1	-	-	-	4	-	4	-	-	1	1	-	-	-	-	1	-	-	-	-	1	-
277	Recommendation 8:If not on systemic therapy, adding systemic therapy in order to taper topical glucocorticoids is conditionally recommended over not adding systemic therapy and maintaining on topical glucocorticoids only	+	topical glucocorticoids	1	1	1	-	-	-	-	-	-	no	-	-	1	-	-	-	-	-	-	-	1	-	-	-	-	-	-	-	-	-	-	-	-	-
278	Recommendation 7:Topical glucocorticoids prior to changing/escalating systemic therapy is conditionally recommended over changing/escalating systemic therapy immediately.	+	topical glucocorticoids	1	1	1	-	-	-	-	-	-	no	-	-	1	-	-	-	-	-	-	-	1	-	-	-	-	-	-	-	-	-	-	-	-	-
279	Recommendation 6:Adding or increasing topical glucocorticoids for short term control is conditionally recommended over adding systemic glucocorticoids	+	topical glucocorticoids	1	1	-	-	1	-	-	-	-	no	-	-	1	-	-	-	-	-	-	-	1	-	-	-	-	-	-	-	-	-	-	-	-	-
280	Recommendation 2:Tapering or discontinuing topical glucocorticoids, ophthalmologic monitoring within one month after each change of topical glucocorticoids is strongly recommended over monitoring less frequently. (Recommendation 2, PICO 3)	+	topical glucocorticoids	1	1	-	-	-	1	-	-	-	no	-	-	1	-	-	-	-	-	-	-	2	-	-	-	-	-	-	-	-	-	-	-	-	-
281	Recommendation 9:In children and adolescents with JIA and CAU still requiring 1–2 drops/day of prednisolone acetate 1% (or equivalent) for uveitis control, and not on systemic therapy, adding systemic therapy in order to taper topical glucocorticoids is conditionally recommended over not adding systemic therapy and maintaining on topical glucocorticoids only.	+	prednisolone acetate 1%	1	1	1	-	1	-	-	-	-	no	-	-	1	-	-	-	-	-	-	-	-	-	-	-	-	-	-	-	-	-	-	-	-	1 Based on expert votes
282	Recommendation 18:In children and adolescents with JIA and CAU that is controlled on systemic therapy but remain on 1–2 drops/day of prednisolone acetate 1% (or equivalent): • Tapering topical glucocorticoids first is strongly recommended over systemic therapy	+	prednisolone acetate 2%	1	1	1	-	-	1	-	-	-	no	-	-	1	-	-	-	-	-	-	-	3	-	-	-	2	-	-	-	-	-	-	-	-	-
283	Recommendation 11:In children and adolescents with JIA with severe active CAU and sight threating complications, starting methotrexate and a monoclonal antibody TNFi immediately is conditionally recommended over methotrexate as monotherapy.	+	methotrexate	1	-	-	-	-	-	-	-	1	no	1	-	-	-	-	-	-	-	-	-	-	-	-	-	-	-	-	-	-	-	-	-	1	-
284	Recommendation 15:In children and adolescents with JIA and active CAU who have failed methotrexate and 2 mono_x005f_x0002_clonal antibody TNFi at above standard dose and/or frequency, the use of abatacept or tocilizumab as biologic DMARD options, and mycophenolate, leflunomide, or cyclosporine as alternative nonbiologic DMARD options is conditionally recommended.	+	abatacept/tocilizumab/mycophenolate/leflunomide/cyclosporine	1	-	-	-	-	-	-	-	-	no	1	1	-	-	-	-	-	-	-	-	-	-	2	1	5	-	-	-	-	-	-	-	-	-
285	Recommendation 5:In children and adolescents with JIA and active CAU, using prednisolone acetate 1% topical drops is conditionally recommended over difluprednate topical drops.	+	prednisolone acetate 1%/difluprednate	1	1	-	-	-	-	1	-	1	no	-	-	1	-	-	-	-	-	-	-	-	-	-	-	1	-	-	-	-	-	-	-	-	1 Animal experiment
286	Recommendation 10:Starting systemic treatment for uveitis, using subcutaneous methotrexate is conditionally recommended over oral methotrexate.	+	methotrexate（subcutaneous）/methotrexate（oral）	1	1	-	-	-	-	-	-	-	no	1	-	-	-	-	-	-	-	-	-	-	-	-	-	-	-	-	-	-	-	-	-	1	-
288	Treatment of physiological phimosis：4. Topical steroids are the first line of treatment for physiological	+	triamcinolone/mometasone/betamethasone	1	1	-	-	1	-	1	-	1	no	1	-	-	-	-	-	5	-	-	-	4	-	1	-	-	-	-	-	-	-	-	-	-	-
289	Recurrence of physiological phimosis is common and normally responds to another course of topical steroids (Level 2b/3 Grade C).	+	topical steroids	1	-	-	-	-	-	-	-	-	no	1	-	-	-	-	-	-	-	-	-	-	-	-	-	-	-	-	-	-	-	-	-	-	-
290	5. Moderately low potency steroids (triamcinolone, clobetasone, hydrocortisone, mometasone) have similar success compared to a highly potent steroid (betamethasone) (Level 2b, Grade B).	+	topical steroids	1	1	-	-	1	-	1	-	1	no	1	-	-	-	-	-	1	-	-	-	-	-	-	-	-	-	-	-	-	-	-	-	-	-
291	Laser treatment and intravitreal injections of anti‐VEGF agents reduce the rate of visual loss for individuals with vision‐threatening stages of retinopathy (severe non‐proliferative retinopathy or worse and/or diabetic macular edema	+	anti‐VEGF agent(ranibizumab/bevacizumab)	1	1	-	-	-	1	1	-	-	no	-	-	1	-	-	-	-	-	2	-	-	-	-	-	-	-	-	-	-	-	-	-	-	-
292	Angiotensin converting enzyme inhibitors (ACEIs) or angiotensin receptor blockers (ARBs) agents should be used in adolescents with persistent albuminuria to prevent progression to proteinuria. E	+	ACEi/ARBs	1	-	-	-	-	-	1	1	-	no	1	-	1	-	-	-	3	-	-	-	-	-	-	-	-	-	-	-	-	-	-	1	-	-
293	ACEI are recommended for use in children with diabetes and hypertension E (Table 2). They have been effective and safe in children in short term studies A, but are not safe during pregnancy. B	+	ACEi	1	-	-	-	-	-	1	1	-	no	-	1	1	-	-	-	1	-	-	-	-	-	-	-	-	-	-	-	-	8	1	-	-	-
294	1. For shock refractory VF/pVT, either amio_x0002_darone or lidocaine may be used (Class IIb; Level of Evidence C LD). This is unchanged from the 2015 recommendation.6	+	amiodarone/lidocaine	1	1	1	1	-	-	-	-	-	no	-	-	1	-	-	-	-	-	-	-	-	-	-	-	-	-	-	-	-	1	-	-	-	-
295	Some forms of MODY diabetes are sensitive to sulfonylureas, such as HNF1A MODY and HNF4A MODY (B).	+	sulfonylureas	1	1	1	-	-	1	-	-	-	no	-	-	1	-	-	-	-	-	-	-	-	1	-	-	-	-	-	1	-	-	-	-	-	-
296	Second line treatments include rituximab, immunosuppressive drugs, splenectomy, alemtuzumab and haematopoietic stem cell transplantation	+	rituximab/alemtuzumab	1	-	1	1	1	-	1	1	-	no	1	-	-	-	-	-	1	-	1	-	-	-	-	-	1	-	-	1	2	-	2	-	-	-
297	Cyclosporine is an immunosuppressive drug that can be used only in selected patients with AIHA resistant to steroid therapy (7.3 C).	+	cyclosporine	1	-	-	-	-	-	-	-	-	no	1	-	-	-	-	-	-	-	1	-	-	-	-	-	1	-	-	-	-	-	1	-	-	-
298	Cyclophosphamide 10 mg/kg/day i.v. for 10 days or 50 mg/kg/day i.v. for 4 consecutive days	+	cyclophosphamide/mycophenolate mofetil/thiopurine	1	-	1	1	1	1	1	-	-	no	1	-	-	-	-	-	-	-	1	-	-	-	-	-	2	-	-	-	2	2	2	-	-	-
299	Addition of a RAAS inhibitor is recommended in hypertensive emergencies due to microangiopathy.	+	RAAS inhibitor	1	-	-	-	-	-	-	-	-	no	1	-	1	-	-	-	-	-	-	-	-	-	-	-	-	-	-	-	-	-	-	-	-	-
300	In hypertensive emergencies, admini stration of an intravenous beta blocker (labetalol, esmolol) and a peripheral vasodilating agent (hydralazine, sodium nitroprusside, or nitroglycerine) is recommended.	+	Labetalol Hydrochloride/Esmolol Hydrochloride/Hydralazine Hydrochloride/nitroglycerine	1	-	-	-	-	-	-	-	-	no	-	-	1	-	-	-	-	-	-	-	-	-	-	-	-	-	-	-	-	-	-	-	-	-
301	In children with hypertensive urgen cies and acute BP rises who may be treated with oral medications, rapidly acting drugs are recommended, followed by the institution of long term antihyper tensive therapyXIV	+	Eplerenone/Spironolactone Benazepril Hydrochloride Captopril/Enalapril/Fosinopril/Lisinopril/Quinapril/Ramipril/Candesartan Cilexetil/Irbesartan/Losartan/Valsartan/Olmesartan/Medoxomil/Aliskiren/Labetalol Hydrochloride/Carvedilol/Atenolol/Bisoprolol/Metoprolol Succinate/Propranolol/Amlodipine/Felodipine/Isradipine/Nifedipine/Clonidine Hydrochloride/Amiloride/Chlorthalidone/Furosemide/Triamterene/…	1	1	1	1	-	1	1	1	-	no	1	1	1	-	-	-	-	-	-	-	-	-	-	-	-	-	-	-	-	-	-	-	-	-
302	Pharmacological treatment of renovascular hypertension	+	Dihydropyridine calcium antagonists/Alpha blockers/Centrally acting imidazoline agonists	1	-	-	-	-	-	-	-	-	no	-	1	1	-	-	-	-	-	-	-	-	-	-	-	-	-	-	-	-	-	-	-	-	-
303	Beta blockers are the recommended second line drugs in children with chronic kidney disease due to their additional effect on the RAAS, reduction of proteinuria and adrenergic drive.	+	beta blockers	1	-	-	-	-	-	-	-	-	no	-	1	-	-	-	-	-	-	-	-	-	-	-	-	-	-	-	-	-	-	-	-	-	-
304	First line antihypertensive drug classes in children with chronic kidney disease are RAAS inhibitors: angiotensin converting enzyme blockers (ACEI) and angiotensin II type 1 receptor blockers (ARB).	+	ACEi/ARBs	1	-	-	-	-	1	-	1	1	no	1	-	1	-	-	-	2	-	-	-	-	-	-	-	-	-	-	-	-	-	1	-	-	-
305	In hypertensive emergencies, a stration of an intravenous beta blocker (labetalol, esmolol) and a peripheral vasodilating agent (hydralazine, sodium nitroprusside, or nitroglycerine) is recommended.	+	hydralazine/nitroglycerine/diuretics	-	-	-	-	-	-	-	-	-	no	-	-	1	-	-	-	-	-	-	-	-	-	-	-	-	-	-	-	-	-	-	-	-	-
307	Recommendation 16C : Health care professionals and caregivers should offer nonopioid analgesia (ie, ibuprofen or acetaminophen) to children with painful headache after acute mTBI but also provide counseling to the family regarding the risks of analgesic overuse, including rebound headache (moderate; level B).	+	ibuprofen	1	-	-	-	-	1	-	-	-	no	-	1	-	-	-	-	-	-	-	-	-	-	-	-	-	-	-	-	-	-	1	-	1	1 Book
309	Recommendation 13 The ASH guideline panel suggests using either low molecular weight heparin or vitamin K antagonists in pediatric patients with symptomatic DVT or PE (conditional recommendation based on very low certainty in the evidence of effects Å ◯◯◯ )	+	vitamin K antagonists	1	-	-	-	-	-	-	-	1	yes	-	-	1	-	-	-	2	-	-	-	4	-	3	-	1	3	-	-	-	1	-	-	-	-
310	Recommendation 8b The ASH guideline panel suggests using AT replacement therapy in addition to standard anticoagulation rather than standard anticoagulation alone in pediatric patients with DVT/CSVT/PE who have failed to respond clinically to standard anticoagulation treatment and in whom subsequent measurement of AT concentrations reveals low AT levels based on age appropriate reference ranges (…	+	AT replacement	1	-	-	-	-	1	-	-	-	yes	-	-	1	-	-	-	3	2	-	-	2	-	2	-	1	-	-	-	-	-	-	-	-	-
311	Recommendation 5 The ASH guideline panel suggests using thrombolysis followed by anticoagulation rather than anticoagulation alone in pediatric patients with PE with hemodynamic compromise (conditional recommendation based on very low certainty in the evidence of effects Å ◯◯◯ ).	+	anticoagulation	1	-	-	-	-	1	-	-	-	yes	-	-	1	-	-	-	-	2	-	-	4	-	-	-	6	-	-	1	2	2	-	-	-	-
312	Recommendation 25 The ASH guideline panel suggests using anticoagulation plus protein C replacement rather than anticoagulation alone in pediatric patients with congenital purpura fulminans due to homozygous protein C deficiency (conditional recommenda tion based on very low certainty in the evidence of effects Å ◯◯◯ ).	+	anticoagulation	-	-	-	-	-	1	-	-	1	yes	-	-	1	-	-	-	-	-	-	1	-	-	-	-	1	12	-	-	-	-	-	-	-	-
313	Recommendation 22b The ASH guideline panel suggests using anticoagulation rather than no anticoagulation in pediatric patients with CSVT with hemorrhage (conditional recommendation based on very low certainty in the evidence of effects Å ◯◯◯ )	+	anticoagulation	1	-	-	-	-	-	-	-	-	yes	-	-	1	-	-	-	-	-	-	-	6	-	1	-	8	-	-	-	4	-	-	-	-	-
314	Recommendation 22a The ASH guideline panel recommends using anticoagulation rather than no anticoagulation in pediatric patients with CSVT without hemorrhage (strong recommendation based on very low certainty in the evidence of effects Å ◯◯◯ ).	+	anticoagulation	1	-	-	-	-	-	-	-	-	yes	-	-	1	-	-	-	-	-	-	-	6	-	1	-	8	-	-	-	4	-	-	-	-	-
315	Recommendation 21b The ASH guideline panel suggests using no anticoagulation rather than anticoagulation in pediatric patients with PVT with nonocclusive thrombus or portal hypertension (conditional recommendation based on very low certainty in the evidence of effects Å ◯◯◯ ).	+	anticoagulation	1	-	-	-	-	-	-	-	-	yes	-	-	1	-	-	-	-	-	-	-	3	-	-	-	1	-	-	-	3	-	-	-	-	-
316	Recommendation 21a The ASH guideline panel suggests using anticoagulation rather than no anticoagulation in pediatric patients with PVT with occlusive thrombus, postliver transplant, and idiopathic PVT (conditional recommendation based on very low cer tainty in the evidence of effects Å ◯◯◯	+	anticoagulation	1	-	-	-	-	-	-	-	-	yes	-	-	1	-	-	-	-	-	-	-	3	-	-	-	1	-	-	-	3	-	-	-	-	-
317	Recommendation 20b The ASH guideline panel suggests using thrombolysis followed by standard anticoagulation rather than anticoagulation alone in neonates with life threatening RVT (conditional recommen dation based on very low certainty in the evidence of effects Å ◯◯◯ ).	+	anticoagulation	1	-	-	-	-	-	-	-	-	yes	-	-	1	-	-	-	-	-	-	-	5	-	-	-	2	1	-	-	1	-	-	-	-	-
318	Recommendation 2 The ASH guideline panel suggests either using anticoagulation or no anticoagulation in pediatric patients with asymptomatic DVT or PE (conditional recommendation based on very low certainty in the evidence of effects Å ◯◯◯ ).	+	anticoagulation	1	-	-	-	-	-	-	-	1	yes	-	-	1	-	-	-	-	-	-	-	5	-	-	-	1	-	-	-	-	-	-	-	-	-
319	Recommendation 19 The ASH guideline panel suggests using anticoagulation rather than no anticoagulation in neonates with RVT (conditional rec ommendationbasedonverylowcertaintyintheevidenceofeffects Å ◯◯◯ ).	+	anticoagulation	1	-	-	-	-	-	-	-	-	yes	-	-	1	-	-	-	-	-	-	-	5	-	-	-	2	1	-	-	1	-	-	-	-	-
320	Recommendation 17 The ASH guideline panel suggests using anticoagulation, rather than no anticoagulation, in pediatric patients with right atrial thrombosis (conditional recommendation based on very low certainty in the evidence of effects Å ◯◯◯ )	+	anticoagulation	1	-	-	-	-	-	-	-	-	yes	-	-	1	-	-	-	-	-	-	-	-	-	-	-	1	1	-	-	1	-	1	-	-	-
321	Recommendation 16 The ASH guideline panel suggests using either anticoagulation or no anticoagulation in pediatric patients with CVAD related superficial vein thrombosis (conditional recommendation based on very low certainty in the evidence of effects Å ◯◯◯ ).	+	anticoagulation	1	-	-	-	-	-	-	-	-	yes	-	-	1	-	-	-	2	-	-	-	-	-	-	-	-	-	-	-	-	-	-	1	-	-
322	Recommendation 15 The ASH guideline panel suggests using anticoagulation for 6 to 12 months rather than anticoagulation for .6 to 12 months in pediatric patients with unprovoked DVT or PE (conditional recommendation based on very low certainty in the evidence of effects Å ◯◯◯)	+	anticoagulation	-	-	-	-	1	-	-	-	-	yes	-	-	1	-	-	-	-	-	3	-	-	-	-	-	1	-	-	-	-	-	-	-	-	-
323	Recommendation 14 The ASH guideline panel suggests using anticoagulation for #3 months rather than anticoagulation for .3 months in pe diatric patients with provoked DVT or PE (conditional recom mendation based on very low certainty in the evidence of effects Å ◯◯◯ ).	+	anticoagulation	-	-	-	-	1	-	-	-	-	yes	-	-	1	-	-	-	1	-	-	1	-	-	-	-	1	-	-	-	-	-	-	-	-	-
324	Recommendation 1 The ASH guideline panel recommends using anticoagulation rather than no anticoagulation in pediatric patients with symptomatic DVT or PE (strong recommendation based on very low certainty in the evidence of effects Å ◯◯◯).	+	anticoagulation	1	-	-	-	-	-	-	-	1	yes	-	-	1	-	-	-	1	-	-	1	4	-	1	-	1	-	-	-	-	1	-	-	-	-
335	In patients with indwelling catheters, it is recommended that the first dose of LMWH should be given at least 12 hours after surgery, rather than immediately postoperatively. (Good Practice Point)	+	LMWH	-	-	-	-	-	1	-	-	-	no	-	-	1	-	-	-	-	-	-	-	-	-	-	-	-	-	-	-	-	-	-	-	-	-
336	Any patient with an epidural infusion presenting significant leg weakness should have the epidural infusion stopped, and no further LMWH until recovery. If there is no recovery of leg strength within 4 hours, a MRI scan should be performed to exclude spinal hematoma. (Good Practice Point)	+	LMWH	-	-	-	-	-	-	1	-	-	no	-	-	1	-	-	-	-	-	-	-	-	-	-	-	-	-	-	2	-	-	1	-	1	-
337	7.1.Bleeding may be the most serious complication of nonneuraxial regional techniques in the anticoagulated patient. Therefore in high risk procedures, the same guidelines as for neuraxial blocks regarding timing of LMWH and performance of the regional anesthesia technique, including insertion and removal of plexus catheters, should be applied. (Good Practice Point)	+	LMWH	-	-	-	-	-	1	1	-	-	no	-	-	1	-	-	-	-	-	-	-	-	-	-	-	-	-	-	-	1	-	2	-	3	-
338	6.8In patients with an epidural indwelling catheter, on LMWH thromboprophylaxis, concomitant treatment with drugs that affect hemostasis (eg, NSAIDs) or antiplatelet medication should be used with caution. (Good Practice Point)	+	LMWH	-	-	-	-	-	1	-	-	1	no	-	-	1	-	-	-	-	-	-	-	-	-	-	-	-	-	-	-	-	-	3	-	4	-
339	6.6 Those on twice daily dose the removal of the epidural catheter should be at least 8 hours (2 half lives) after the last dose. (Good Practice Point)	+	LMWH	-	-	-	-	-	1	-	-	-	no	-	-	1	-	-	-	-	-	-	-	-	-	-	-	-	-	-	-	-	-	3	-	2	-
340	6.5.In children on once daily dose thromboprophylaxis the removal of the epidural should be at least 10 12 hours after the last dose of LMWH. (Grade D recommendation)	+	LMWH	-	-	-	-	-	1	-	-	-	no	-	-	1	-	-	-	-	-	-	-	-	-	-	-	-	-	-	-	-	-	3	-	2	-
341	6.3 If a bloody tap occurs during needle or catheter placement, LMWH should be delayed for 24 hours. (Grade D recommendation)	+	LMWH	-	-	-	-	-	1	-	-	-	no	-	-	1	-	-	-	-	-	-	-	-	-	-	-	-	-	-	-	-	-	-	-	-	-
342	6.2.In patients on prophylaxis, the placement of a needle or epidural catheter, or removal or repositioning of the catheter should occur at least 12 hours after standard prophylactic LMWH doses. (Good Practice Point)	+	LMWH	-	-	-	-	-	1	-	-	-	no	-	-	1	-	-	-	-	-	-	-	-	-	-	-	-	-	-	-	-	-	3	-	1	-
343	6.1.The use of LMWH (low molecular weight heparin) thromboprophylaxis in patients at risk is not a contraindication to the performance of neuraxial anesthesia in the absence of a coagulopathy. Timing must be carefully planned in relation to LMWH administration. (Grade D recommendation)	+	LMWH	-	-	-	-	-	1	-	-	-	no	-	-	1	-	-	-	-	-	-	-	-	-	-	-	1	1	-	1	2	-	1	-	6	-
344	4.4.In patients with multiple other risk factors for VTE, LMWH prophylaxis should be considered. (Good Practice Point)	+	LMWH	1	-	-	-	-	-	-	-	-	no	-	-	1	-	-	-	-	-	-	-	-	-	-	-	-	-	-	-	-	-	-	-	-	-
345	2.6.Children age 13 years and over with multiple risk factors for thrombosis should be considered for thromboprophylaxis with LMWH (Grade C recommendation)	+	LMWH	1	1	1	1	-	1	1	-	1	no	-	-	1	-	-	-	2	-	-	-	1	-	1	-	1	-	-	-	2	3	1	1	-	-
346	.6.7 In children on once or twice daily dose thromboprophylaxis, the next dose of LMWH should be given at least 4	+	LMWH	-	-	-	-	-	1	-	-	-	no	-	-	1	-	-	-	-	-	-	-	-	-	-	-	-	-	-	-	-	-	-	-	-	-
348	Streptococcosis ○ Penicillin V would be appropriate treatment for patients whose diagnosis is confirmed through nasopharyngeal or throat culture for whom therapy is required (American Academy of Pediatrics, 2015).	+	penicillin V	1	-	-	-	-	-	-	-	-	no	-	1	-	-	-	-	-	-	-	-	-	-	-	-	-	-	-	-	-	-	-	1	-	-
349	Macrolides (azithromycin, clarithromycin, or erythromycin) are the treatment choices in patients 1 month and older. Trimethoprim_x0002_sulfamethoxazole is an alternative to macrolides for children older than 2 months. Clinicians can choose their preferred option after considering cost, ease of adherence, tolerability, and potential drug interactions	+	azithromycin/clarithromycin/Sulfamethoxazole/Trimethoprim	1	-	-	-	-	-	-	-	-	no	1	-	-	-	-	-	-	-	-	-	-	-	-	-	-	-	-	-	-	-	-	1	-	-
350	5.3 Based on expert opinion, the working group suggests to use H2RAs in the treatment of reflux related erosive esophagitis in infants and children if PPIs are not available or contra indicated (Algorithm 2).	+	Ranitidine/Cimetidine/Nizatidine	1	-	1	1	-	-	-	-	-	no	1	1	-	-	-	-	2	-	-	-	2	-	-	-	-	-	-	-	-	-	-	-	1	-
351	5.2 Based on expert opinion, the working group recommends the use of PPIs as first line treatment of reflux related erosive esophagitis in infants and children with GERD (Algorithm 2).	+	Lansoprazole/Esomeprazole/Pantoprazole	1	-	1	1	-	-	-	-	-	no	-	1	-	-	-	-	4	1	-	-	2	-	-	-	-	-	-	-	-	3	-	-	1	-
352	5.6 Based on expert opinion, the working group recommends a 4–8 week course of H2RAs or PPIs for treatment of typical symptoms (i.e. heartburn, retrosternal or epigastric pain) in children with GERD (Algorithm 2).	+	H2RAs or PPIs	1	-	-	-	1	-	-	-	-	no	1	1	-	-	-	-	-	-	-	-	-	-	-	-	-	-	-	-	-	-	-	-	-	-
353	5.9 Based on expert opinion, the working group recommends the regular assessment of the ongoing need of long term acid suppression therapy in infants and children with GERD (Algorithm 2).	+	acid suppression therapy	1	-	-	-	-	1	-	-	-	no	1	1	-	-	-	-	-	-	-	-	-	-	-	-	-	-	-	-	-	-	-	-	-	-
354	5.10 Based on expert opinion, the working group suggests that baclofen can be considered prior to surgery in children in whom other pharmacological treatments have failed.	+	baclofen	1	-	-	-	-	-	-	-	-	no	1	-	-	-	-	-	2	-	-	-	-	-	-	-	-	-	-	-	-	1	-	-	-	-
362	Treatment response to corticosteroid therapy should be assessed as a) clinical response within 2 weeks after starting corticosteroid therapy, b) imaging response by imaging such as transabdominal US, MRI/MRCP or EUS about 3 months after starting corticosteroid therapy	+	prednisone	-	-	-	-	-	1	-	-	-	no	1	-	-	-	-	-	-	-	-	-	1	-	-	-	-	-	-	-	-	-	1	-	-	-
363	Some P AIP patients may have symptom resolution without any therapy. However, there are no long term data comparing complication or recurrence rate with and without treatment. Thus, as per adult literature and reports of P AIP, treatment with oral prednisone is recommended for symptomatic patients after establishing the AIP diagnosis.	+	prednisone	1	1	-	-	-	-	-	-	-	no	1	-	-	-	-	-	-	-	-	-	1	-	-	-	-	-	-	-	-	-	1	-	-	-
364	Oral prednisone, 1 to 1.5 mg/kg/day to a maximum of 40–60 mg given in one or 2 divided daily doses for 2–4 weeks is recommended as first line treatment in P AIP. Prednisone should then be tapered.	+	prednisone	-	1	1	1	1	-	-	-	-	no	1	-	-	-	-	-	-	-	-	-	1	-	-	-	-	-	-	-	-	-	1	-	-	-
365	Oral prednisone, 1 to 1.5 mg/kg/day to a maximum of 40–60 mg given in one or 2 divided daily doses for 2–4 weeks is recommended as first line treatment in P AIP. Prednisone should then be tapered.	+	Mercaptopurine/thiopurine/mycophenolate mofetil	1	-	-	-	-	-	-	-	-	no	1	-	-	-	-	-	-	-	-	-	-	-	-	-	-	-	-	-	-	-	-	-	-	-
366	Children with cancer who are found to have incidental VTE should be considered for systemic anticoagulation as per protocols for symptomatic disease. However, if the thrombosis is solely CVL related, then it is reason able to withhold anticoagulation initially and monitor the patient (2C)	+	LMWH	1	1	-	-	-	1	-	-	-	no	-	-	1	-	-	-	-	-	-	-	4	-	-	-	-	-	-	1	3	1	-	-	-	-
367	For children on warfarin, the last dose should be given 4–5 days prior to an invasive procedure. Bridging anticoagulation with LMWH when the International Normalised Ratio (INR) becomes sub therapeutic will be required for individuals within 1 month of a VTE. This should also be considered for up to 3 months after a VTE in those judged to be at particularly high risk of recurrence (2B)	+	warfarin	1	-	1	-	1	1	-	-	-	no	-	-	1	-	-	-	-	-	1	-	-	-	-	-	-	-	-	-	-	-	1	-	-	-
368	Consider the use of topical and/or systemic tranexamic acid in patients who are bleeding (2B)	+	tranexamic acid	1	1	-	-	-	-	-	-	-	no	1	-	-	1	-	-	-	-	1	-	-	-	-	-	-	-	-	-	-	-	-	-	-	-
369	Routine measurement of peak anti Xa activity, with a target range of 0·5–1·0 iu/ml, is recommended for children receiving LMWH (2C)	+	LMWH	1	1	1	1	-	1	-	-	-	no	-	-	1	-	-	-	-	-	-	-	-	-	-	-	-	-	-	-	-	-	-	-	1	-
370	LMWH is the anticoagulant of choice for VTE in children with malignancy (2C)	+	LMWH	1	1	1	1	-	1	-	-	-	no	-	-	1	-	-	-	-	-	-	-	-	-	-	-	-	-	-	-	-	-	-	-	1	-
371	For children with normal renal function on LMWH, the last therapeutic dose should be given at least 24 h prior to an invasive procedure and the last prophylactic dose at least 12 h prior to an invasive procedure. LMWH should be restarted no sooner than 4–6 h after a procedure (1B)	+	LMWH	1	-	1	-	-	1	-	-	-	no	-	-	1	-	-	-	-	-	-	-	1	-	-	-	-	-	-	-	-	-	2	-	-	-
372	Thrombocytopenia in an individual with a life threaten ing or recent thrombosis (within 1 month) should be managed with platelet transfusion support, to maintain a platelet count >50 3 10 9 /l, and continuation of thera peutic anticoagulation. This approach should also be considered for up to 3 months after a VTE in those judged to be at particularly high risk of recurrence (2C)	+	LMWH	1	-	-	-	1	-	-	-	-	no	-	-	1	-	-	-	-	-	-	-	-	-	-	-	-	-	-	-	-	-	1	-	2	-
373	Therapeutic anticoagulation may be continued while the platelet count is >50 3 10 9 /l (1B)	+	LMWH	1	-	-	-	-	-	-	-	-	no	-	-	1	-	-	-	-	-	-	-	-	-	-	-	-	-	-	-	-	-	2	-	1	-
374	Outside of these scenarios, an alternative approach of reducing the anticoagulation dose to 50% when the platelet count is between 25 and 50 3 10 9 /l and temporarily interrupting anticoagulation when <25 3 10 9 /l could be considered (2C)	+	LMWH	1	-	-	-	-	1	-	-	-	no	-	-	1	-	-	-	-	-	-	-	-	-	-	-	-	-	-	-	-	-	1	-	2	-
375	Routine thromboprophylaxis in children with cancer is not recommended, but should be considered in adolescents with multiple risk factors (see Table 1) (2C)	+	antithrombin concentrate	1	-	-	-	-	-	-	-	-	no	1	-	1	-	-	-	-	-	-	-	1	-	-	-	-	-	-	-	-	-	1	-	1	-
376	Continuation of treatment beyond 3 months should be considered in patients with active cancer or other ongoing risk factors (2C)	+	LMWH	1	-	-	-	1	-	-	-	-	no	-	-	1	-	-	-	-	-	-	-	-	-	-	-	-	-	-	-	-	-	-	-	1	-
377	Children with VTE unrelated to CVLs should receive anticoagulation for an initial period of 3 months (1C)	+	LMWH	1	-	-	-	1	-	-	-	-	no	-	-	1	-	-	-	-	-	-	-	-	-	-	-	-	-	-	-	-	-	1	-	-	-
378	Anticoagulation according to standard VTE protocols is recommended for cerebral venous thrombosis (CVT) in children with cancer and should be given for a minimum of 3 months (1B)	+	LMWH	1	1	-	-	1	-	-	-	-	no	-	-	1	-	-	-	-	-	-	-	2	-	-	-	-	-	-	-	-	-	-	-	-	-
379	If anticoagulation is not initially given, incidental VTE should be monitored and anticoagulation commenced if there is extension of the thrombosis or the child becomes symptomatic (2C)	+	LMWH	1	-	-	-	-	-	-	-	-	no	-	-	1	-	-	-	-	-	-	-	4	-	-	-	-	-	-	1	3	1	-	-	-	-
380	Symptomatic CVL related VTE should be treated with anticoagulation for a minimum of 3 months (1C)	+	LMWH	1	-	-	-	1	-	-	-	-	no	-	-	1	-	-	-	-	-	-	-	-	-	-	-	-	-	-	-	-	-	-	2	1	-
384	In children with a diagnosis of SMA type II, the use of intrathecal nusinersen at a 12 mg dose (in a 5 ml solution) administered on days 1, 29, 85 and 274 (maintenance dose every six months), in up to 15 months:	+	nusinersen	1	1	1	1	1	-	-	-	-	no	-	-	-	-	1	-	2	-	-	-	-	-	-	-	-	-	-	-	-	-	-	-	-	-
385	In children with a diagnosis of SMA type I, the use of intrathecal nusinersen with a dose adjusted according to the estimated volume of cerebrospinal fluid by age (equivalent to a dose of 12 mg for a 2 year old patient) given on days 1, 15, 29 and 64 and maintenance doses on days 183 and 302 (maintenance doses every four months), compared to a simulated treatment, in up to six months:	+	nusinersen	1	1	1	1	1	-	-	-	-	no	-	-	-	-	1	-	1	-	-	-	-	-	-	-	-	-	-	-	-	-	-	-	-	-
386	When hypercalcaemia is refractory to dietary manipulation and intravenous hydration, low‐dose bisphosphonate can be considered (pamidronate at 0.25 mg/kg or zoledronate at 0.0125 mg/kg), with at least 48 h between doses and serum calcium monitored closely for 72 h	+	bisphosphonates	1	-	1	1	1	1	-	-	-	no	1	-	1	-	-	-	1	-	-	-	-	-	1	-	1	1	-	-	-	-	-	-	-	-
387	We recommend consideration of the use of bisphosphonates in severe forms of idiopathic juvenile osteoporosis (IJO) (as evidenced by two or more long‐bone fragility fractures or vertebral fractures, consistent with the diagnosis of osteoporosis in paediatrics)	+	bisphosphonates	1	-	1	-	-	-	-	-	-	no	1	-	1	-	-	-	1	-	-	-	-	-	-	-	-	-	-	-	-	-	-	-	-	-
388	To minimise the risk of hypocalcaemia, the serum vitamin D level should be >50 nmol/L prior to the first infusion, and adequate calcium intake should be maintained post‐infusion. Paracetamol and anti‐nausea medication can be used to manage the acute phase symptoms. Administration of a reduced first‐ever dose of bisphosphonate may reduce these side effects	+	bisphosphonates	-	-	-	-	-	1	1	-	-	no	1	-	1	-	-	-	-	-	-	-	-	-	-	-	1	-	-	-	-	-	-	-	-	-
389	There is limited evidence to show that bisphosphonates reduce pain or slow lesion progression in benign bone cysts. However, they may be considered in large/rapidly expanding lesions if conventional therapies have failed or are not feasible	+	bisphosphonates	1	-	-	-	-	-	-	-	-	no	1	-	1	-	-	-	-	1	-	-	-	-	-	-	1	1	-	-	-	1	-	-	-	-
390	Table 5. Assessment to be undertaken before first dose of bisphosphonates	+	bisphosphonates	-	-	-	-	-	1	-	-	-	no	1	-	1	-	-	-	all	-	-	-	-	-	-	-	-	-	-	-	-	-	-	-	-	-
391	So called ‘atypical’ femoral fractures in young people in bisphosphonates may not be drug‐related (1,⊕⊕OO), and therefore, such fractures are not necessarily an indication for treatment cessation.	+	bisphosphonates	-	-	-	-	-	1	1	-	-	no	1	-	1	-	-	-	-	-	-	-	1	-	-	-	1	1	-	-	-	-	1	-	-	-
392	Pregnancy should be avoided for 12 months after a dose of bisphosphonate. All post‐menarcheal girls should have a pregnancy test prior to bisphosphonate administration	+	bisphosphonates	-	-	-	-	-	1	-	-	-	no	1	-	1	-	-	-	-	-	-	-	-	-	-	-	-	-	1	-	-	-	1	-	-	1 Basic experiment
393	Intravenous bisphosphonates should be considered for use in children with severe osteogenesis imperfecta (OI) (e.g. type III), children with vertebral compression fractures or children who have had two or more long‐bone fractures per year. Oral bisphosphonates should only be considered for those with mild to moderate OI in the absence of vertebral compression fractures	+	bisphosphonates	1	1	1	1	1	-	-	-	-	no	1	-	1	-	-	-	1	-	-	-	1	-	-	-	-	-	-	-	-	1	-	-	-	-
394	Intravenous bisphosphonates are effective to treat bone pain associated with FD (1,⊕⊕OO). Twenty‐four months of therapy (pamidronate or zoledronate) can result in long‐term pain control. Treatment duration may be limited by an increase in BMD in the normal adjacent bone.	+	bisphosphonates	1	-	-	-	1	1	-	-	-	no	1	-	1	-	-	-	1	1	1	-	-	-	-	-	1	1	-	1	-	-	-	-	-	-
395	Dental review should be undertaken prior to the first dose of bisphosphonate, with any invasive dental work completed before a first dose. A 6–12‐monthly dental review while on bisphosphonate is advisable	+	bisphosphonates	-	-	-	-	-	1	1	-	-	no	1	-	1	-	-	-	-	-	-	-	-	-	-	-	1	-	-	-	-	-	1	-	-	-
396	Children with vertebral fracture(s) and/or low BMD and two or more long‐bone fractures should be considered for intravenous bisphosphonate therapy	+	bisphosphonates	1	1	-	-	-	1	-	-	-	no	1	-	1	-	-	-	1	-	-	-	-	-	-	-	1	-	-	-	-	1	-	-	-	-
397	Bisphosphonates should only be used after attention to vitamin D status; calcium intake; physical therapies to maximise mobility; and gonadal hormone treatment of absent, delayed or arrested puberty or late‐presenting hypogonadism	+	bisphosphonates	1	-	-	-	-	-	-	-	-	no	1	-	1	-	-	-	1	-	-	-	-	-	-	-	1	-	-	-	-	-	-	-	-	-
398	Bisphosphonates do not alter lesion size or expansion in long bones (1,⊕⊕OO) but should be considered for progressive optic canal encroachment.	+	bisphosphonates	-	-	-	-	-	-	1	-	-	no	1	-	1	-	-	-	-	1	-	-	-	-	-	-	1	-	-	-	-	-	-	-	-	-
399	Bisphosphonates are a potential second‐line therapy to reduce pain in CRMO	+	bisphosphonates	1	-	-	-	-	-	-	-	-	no	1	-	1	-	-	-	-	-	-	-	-	-	-	-	1	1	-	-	-	-	-	-	-	-
400	Bisphosphonate therapy is ceased when the height adjusted BMD z score exceeds +2 SD (1,⊕⊕OO).	+	bisphosphonates	-	-	-	-	-	-	-	1	-	no	1	-	1	-	-	-	-	-	-	-	-	-	-	-	-	2	-	-	-	-	-	-	-	-
401	Bisphosphonate therapy can be considered in severe cases of GACI	+	bisphosphonates	1	-	-	-	-	-	-	-	-	no	1	-	1	-	-	-	-	-	-	-	-	-	-	-	1	1	1	-	-	-	-	-	-	-
402	As per the above recommendations, the only indication where there is any evidence to support even the consideration of oral bisphosphonates is mild to moderate OI. Care should be taken when using oral bisphosphonates in young people due to the risk of erosive oesophagitis. They should only be used in children who can reliably swallow a whole tablet with a glass of water and who do not have gastro…	+	bisphosphonates	-	-	-	-	-	-	1	-	-	no	1	-	1	-	-	-	1	-	-	-	-	-	-	-	-	-	-	-	-	-	-	-	-	-
403	Any child with a red or painful eye should undergo an ophthalmological examination to exclude iritis, especially in the presence of an underlying rheumatological condition (1,⊕OOO).	+	bisphosphonates	-	-	-	-	-	-	1	-	-	no	1	-	1	-	-	-	-	-	-	-	-	-	-	-	-	1	-	-	-	-	-	-	-	-
407	Tetracaine 0.5% in 5% dextrose can be used for spinal anesthe sia: 0.13 mL/kg (ie, 1 mg/kg) in infants weighing less than 4 kg and 0.07 mL/kg (ie, 0.5 mg/kg) in infants weighing more than 4 kg. (Evidence B3)	+	tetracaine	1	1	1	1	-	-	-	-	1	no	-	-	1	-	-	-	-	1	-	-	-	-	1	-	1	-	-	-	-	-	-	-	-	-
408	The use of LAs for lumbar or thoracic epidural in children should not exceed a dosage of 1.7 mg/kg of ropivacaine, bupivacaine, or levobupivacaine. (Evidence B3)	+	Ropivacaine Hydrochloride/Levobupivacaine Hydrochloride/Bupivacaine Hydrochloride	1	1	1	1	-	1	-	-	-	no	-	1	1	-	-	-	1	-	-	-	-	-	1	-	-	1	-	-	-	-	1	-	-	-
409	Ropivacaine 0.2% (2 mg/mL) or levobupivacaine/bupivacaine 0.25% (2.5 mg/mL) is recommended for the performance of caudal blocks in children and should not exceed 2 mg/kg ropivacaine or 2.5 mg/kg bupivacaine or levobupivacaine. (Evidence B2)	+	Ropivacaine Hydrochloride/Levobupivacaine Hydrochloride/Bupivacaine Hydrochloride	1	1	1	1	-	1	-	-	1	no	-	1	1	-	-	-	1	2	-	-	-	-	-	-	-	-	-	-	1	-	1	-	-	1 Prospective observational study
410	The performance of spinal anesthesia with ropivacaine can be performed in children with a dose of 0.5 mg/kg. (Evidence B3)	+	Ropivacaine Hydrochloride	1	1	1	1	-	-	1	-	1	no	1	-	1	1	-	-	1	-	-	-	-	-	-	-	-	-	-	1	-	-	1	-	-	1 Comments
411	Clonidine(1–2 μg/kg) and morphine (10–30 μg/kg) can be used intrathecally to prolong the duration of spinal blockade in chil dren. Because toxicity data are very limited in children, the dose used should be the minimally necessary to achieve the benefits and minimize potential adverse effects. (Evidence A2)	+	Clonidine Hydrochloride/Morphine	1	1	1	1	-	1	-	-	-	no	1	-	1	1	-	-	-	-	-	-	-	-	-	-	-	-	-	-	-	-	2	-	-	-
412	The performance of ultrasound guided upper extremity peripheral nerve blocks (eg, axillary, infraclavicular, interscalene, supraclavicular) in children can be performed successfully and safely using a recommended LA dose of bupivacaine, levobupivacaine, or ropivacaine of 0.5 to 1.5 mg/kg	+	Bupivacaine/Levobupivacaine/ ropivacaine	1	1	1	1	-	-	-	-	-	no	-	1	1	1	-	-	1	-	-	-	-	-	-	1	-	1	-	-	-	-	-	-	-	-
413	The performance of ultrasound guided lower extremity peripheral nerve blocks (eg, femoral, sciatic, popliteal, adductor canal) can be performed successfully and safely using a recommended LA dose of bupivacaine or ropivacaine of 0.5 to 1.5 mg/kg.	+	Bupivacaine/ ropivacaine	1	1	1	1	-	-	-	-	-	no	-	1	1	-	-	-	1	-	-	-	-	-	-	1	-	1	-	-	-	-	-	-	-	-
414	The performance of ultrasound guided fascial plane blocks (eg, rectus sheath, transversus abdominis plane block, fascia iliaca) can be performed successfully and safely using a recommended LA dose of bupivacaine or ropivacaine of 0.25 to 0.75 mg/kg.	+	Bupivacaine/ ropivacaine	1	1	1	1	-	-	1	-	-	no	-	1	1	-	-	-	-	-	-	1	-	-	-	-	-	-	1	-	-	1	1	-	-	-
415	The performance of continuous epidural anesthesiawith bupivacaine/ levobupivacaine can be performed with a dose of 0.2 mg/kg per hour for children younger than 3 months, 0.3 mg/kg per hour for	+	Bupivacaine Hydrochloride/Levobupivacaine Hydrochloride	1	1	1	1	-	-	-	-	1	no	-	1	1	-	-	-	-	-	-	-	1	-	-	-	-	-	-	-	-	-	-	-	-	-
416	Hyperbaric or isobaric bupivacaine can also be used for spinal anesthesia. The recommended dosage for hyperbaric bupivacaine is 1 mg/kg 0.5% in children weighing less than 5 kg, 0.4 mg/kg in children 5 to 15 kg, and 0.3 mg/kg in children weighing more than 15 kg. (Evidence B3)	+	bupivacaine	1	1	1	1	-	-	1	-	1	no	-	1	-	-	-	-	1	-	-	-	-	-	-	-	-	-	-	1	-	-	1	-	-	1 Comments
417	The performance of ultrasound guided fascial plane blocks (eg,rectus sheath, transversus abdominis plane block, fascia iliaca) can be performed successfully and safely using a recommended LA dose of bupivacaine or ropivacaine of 0.25 to 0.75 mg/kg. (Evidence B1)	+	bupivacaine	1	1	1	1	-	-	-	-	-	no	1	1	1	1	-	-	-	-	-	-	-	-	-	-	-	-	-	-	-	-	1	-	-	-
418	Alpha 2 adrenoceptor agonists (eg, dexmedetomidine) can be used as an adjunct to prolong the duration of peripheral nerve blocks in children.58 Because toxicity data are very limited in children, the dose used should be the minimally necessary to achieve the benefits and minimize potential adverse effects. (Evidence A1)	+	dexmedetomidine hydrochloride	1	-	-	-	-	1	-	-	-	no	-	-	1	-	-	-	-	-	-	-	-	-	-	-	-	-	-	-	-	1	-	-	-	-
419	Dexmedetomidine has been used to prolong postoperative anal gesia when used as an adjunct to neuraxial blocks (ie, caudal block). Because toxicity data are very limited in children, the dose used should be the minimally necessary to achieve the ben efits and minimize potential adverse effects. (Evidence A2)	+	dexmedetomidine	1	-	-	-	-	1	-	-	-	no	-	-	1	1	-	-	-	-	-	-	-	-	-	-	-	-	-	-	-	1	2	-	-	-
420	Continuous infusion of LA for peripheral nerve and fascial plane blocks can be safely and successfully performed with 0.2% ropivacaine or bupivacaine using an infusion dose of 0.1 to 0.3 mg/kg per hour.	+	bupivacaine/ropivacaine	1	1	1	1	-	-	-	-	-	no	-	1	1	-	-	-	-	-	-	-	1	-	-	-	1	-	-	-	-	-	-	-	-	-
421	The performance of continuous epidural anesthesia with ropivacaine can be performed with a dose of 0.2 mg/kg per hour for children younger than 3 months, 0.3 mg/kg per hour for children between 3 months and 1 year, and 0.4 mg/kg per hour for children older than 1 year	+	ropivacaine/chloroprocaine	1	1	1	1	-	1	-	-	-	no	-	1	1	-	-	-	-	-	-	-	-	-	-	-	1	-	-	-	-	-	1	-	-	-
425	The expert group recommends that the use of medications, probiotics and faecal microbiota transplantation for the treatment of PIPO be restricted to specialised centres. The evidence for efficacy is too limited and the adverse effects of some treatments too frequent to be recommended as therapeutic approach applied in non specialised centres.	+	amoxicillin clavulanate/azithromycin/bethanechol/cisapride/domperidone/erythromycin/metoclopramide/neostigmine/octreotide/prucalopride/pyridostigminde bromide	1	1	1	1	-	-	1	-	1	no	1	1	1	-	-	撤市	2	3	2	-	-	-	-	1	1	1	5	2	-	-	1	-	-	-
426	We recommend that LMWHs be administered as perstandard pediatric prophylactic dosing guidelines, with subsequent dose adjustments based on anti Xa levels. Once daily dosing should be reserved for those struggling with compliance on twice daily dosing. We note that optimal prophylactic dosing/anti Xa levels have not been established in pediatric cancer patients and that some practitioners suggest …	+	LMWHs	1	-	1	-	1	1	1	-	-	no	-	-	1	-	-	-	-	-	-	-	-	-	-	-	-	-	-	-	-	-	1	-	1	-
427	We recommend that LMWHs be administered as per standard pediatric prophylactic dosing guidelines, with subsequent dose adjustments based on anti Xa levels. Once daily dosing should be reserved for those struggling with compliance on twice daily dosing. We note that optimal prophylactic dosing/anti Xa levels have not been established in pediatric cancer patients and that some practitioners suggest…	+	LMWHs	1	1	1	-	-	1	-	-	-	no	-	-	1	-	-	-	1	-	-	-	1	-	-	-	-	-	-	-	-	-	1	-	1	-
428	If systemic prophylaxis is deemed to be necessary, we recommend the use of LMWHs for VTE prophylaxis in the pediatric cancer population because of their safety, ease of use, predictable pharmacology and established efficacy in the pediatric population.	+	enoxaparin	1	-	-	-	-	-	1	-	-	no	-	-	1	-	-	-	-	-	-	-	1	-	-	-	-	-	-	-	1	-	1	-	1	-
429	When treatment is indicated, cytarabine should be given without delay at a dose of 1–1 5 mg/kg/day for 5–7 days either intravenously or subcutaneously (Grade 1B).	+	cytarabine	1	1	1	1	1	1	-	-	-	no	-	-	-	-	1	-	-	-	-	-	1	-	1	-	-	1	-	-	-	-	-	-	-	1 Basic experiment
431	Adalimumab [EL4, adults EL4] or golimumab [EL4,adults EL3] could be considered in those who ini tially respond but then lose response or are intoler ant to IFX, based on serum levels and antibodies (Fig. 4). (95% agreement)	+	adalimumab/golimumab	1	-	-	1	1	1	-	-	1	no	-	1	1	-	-	-	-	1	3	-	2	-	-	1	-	-	-	-	-	2	1	-	-	-
432	4. The utility of combination adalimumab, golimumab, and vedolizumab with thiopurines is more controversial and they are most commonly prescribed as monotherapy in children. (100% agreement)	+	adalimumab/golimumab/vedolizumab/thiopurine	1	-	-	-	-	-	-	-	1	no	-	1	1	-	-	-	-	-	-	-	-	-	-	-	-	-	-	-	-	-	-	-	-	-
433	9. In patients with persistent symptomatic distal inflammation despite adequate optimal anti TNF treatment, addition of rectal therapies (preferably 5 ASA) could be beneficial. (98% agreement)	+	infliximab/adalimumab	-	-	-	-	-	-	-	-	1	no	-	1	-	-	-	-	-	-	-	-	-	-	-	-	-	-	-	-	-	-	-	-	-	-
434	7. Measurement of drug levels and anti drug antibody levels following induction (ie, at the week 14 infusion for IFX and at 8–10 week for adalimumab) can assist in optimizing treatment. Measuring drug levels is also useful in the assessment of unsatisfactory response to anti TNF to guide dose escalation or a switch to another biologic (see text). (98% agreement)	+	infliximab/adalimumab	-	-	-	-	-	1	-	-	-	no	-	1	-	-	-	-	-	-	-	-	-	-	-	-	-	-	-	-	-	-	-	-	-	1 Case series including adults
435	Oral tacrolimus (FK 506) may be considered in selected outpatient UC children as another option to steroids for bridging to thiopurines or vedolizumab (given the longer time to onset of action). At initiation, high target serum trough level (10–15 ng/mL) should be achieved with a gradual titration to lower trough levels (5–10 and eventually 2–5 ng/mL) in order to avoid serious adverse events. Sel…	+	tacrolimus	1	1	1	1	-	1	1	-	-	no	1	-	-	-	-	-	-	-	1	-	-	1	-	-	3	-	-	-	-	1	-	-	-	-
436	9. Rectal tacrolimus may be considered in patients with ulcerative proctitis who are either refractory or intolerant to mesalamine and steroids topical therapies (suggested dose 0.07 mg · kg−1 · day−1	+	tacrolimus	1	1	1	1	-	-	-	-	-	no	1	-	-	-	-	-	-	-	1	1	-	-	-	-	-	1	-	-	-	-	-	-	-	-
437	5. Golimumab recommended doses for induction are 200 mg at week 0 followed by 100 mg at week 2 for those weighing ≥45 kg. Children with lower weight should be dosed based on body surface area (115 and 60 mg/m2 at weeks 0 and 2).Maintenance doses q4w are 60 mg/m2 if weight <45 kg and 100 mg if weight ≥45 kg. Target trough levels during maintenance are >2 μg/mL. (100% agreement)	+	golimumab	-	1	1	1	-	-	-	-	-	no	-	-	1	-	-	-	-	-	3	1	-	-	-	-	-	-	-	1	-	-	-	-	-	-
438	4. Probiotic agents (eg, VSL#3 [Table 5], Escherichia coli Nissle 917) may be considered in mild UC as an adjuvant therapy or in those intolerant to 5 ASA [EL2, adult EL2]. (100% agreement)	+	VSL#3/Escherichia coli Nissle 917	1	-	-	-	-	-	-	-	-	yes	-	-	-	-	-	1	2	1	3	-	-	-	-	-	-	-	-	-	-	3	-	1	-	2 Basic experiments
439	2. VSL#3 dosing may be seen in Table 5. E coli Nissle 1917 strain is prescribed as 200 mg/day in adults and adolescents. No dosing recommendation is available for young children. (98% agreement)	+	VSL#3/Escherichia coli Nissle 917	1	1	1	-	-	-	-	-	-	yes	-	-	-	-	-	1	-	1	3	-	-	-	-	-	-	-	-	-	-	-	-	-	-	-
440	6. VSL#3 may be also effective for preventing the first episode of pouchitis, but this is not justified since many children will never develop pouchitis. (100% agreement)	+	VSL#3	-	-	-	-	-	1	-	-	-	no	-	-	-	-	-	1	-	-	2	-	-	-	-	-	-	-	-	-	-	-	-	-	-	-
441	5. VSL#3 can be used once daily at an age or weight dependent dose (Table 5).	+	VSL#3	-	1	1	1	-	-	-	-	-	no	-	-	-	-	-	1	-	-	-	-	-	-	-	-	-	-	-	-	-	-	-	-	-	-
442	4. In recurrent and/or chronic pouchitis, VSL#3 is recommended for maintaining remission [EL5, adult EL1]. (98% agreement)	+	VSL#3	1	-	-	-	-	-	-	-	-	no	-	-	-	-	-	1	-	-	2	-	-	-	-	-	-	-	-	-	-	-	-	-	-	-
443	8. Standard vedolizumab dosing in adults has been adapted in pediatric studies (5 mg/kg up to 300 mg per dose at weeks 0, 2, 6 followed by every 8 weeks thereafter). For those weighing <30 kg, higher dose per kg is required, but BSA based calculation may be preferred (ie, 177 mg/m2). The effect of vedolizumab in UC has been described to occur by week 6 of treatment, but complete response may not …	+	vedolizumab	-	-	1	1	1	-	-	-	-	no	-	-	1	-	-	-	-	-	2	-	-	1	-	-	-	-	-	-	1	1	-	-	-	-
444	4.Vedolizumab should be considered in chronically active or steroid dependent patients as second line biologic therapy after anti TNF failure [EL4, adults EL2]. (95% agreement)	+	vedolizumab	1	-	1	1	1	-	1	-	1	no	-	-	1	-	-	-	-	-	2	-	3	2	-	1	-	-	-	-	1	1	-	-	-	-
445	Thiopurines are recommended for maintaining remission in children who are corticosteroid depen dent or relapsing frequently ( 2 relapses per year) despite optimal 5 ASA treatment and in 5 ASA intol erant patients [EL3, adults EL1];	+	thiopurines	1	-	-	-	-	-	-	-	-	no	1	-	-	-	-	-	-	-	-	-	1	1	-	-	-	-	-	-	-	3	-	-	-	1 Prospective observational study
446	Suggested dosing: oral mesalamine 60 to 80 mg · kg−1 · day−1 to 4.8 g daily; rectal mesalamine 25 mg/kg up to 1 g daily; sulfasalazine 40 to 70 mg · kg−1 · day−1 up to 4 g daily. Higher rectal doses up to 4 g are being used but evidence suggest that it is no more effective than 1 g. (98% agreement)	+	thiopurines	1	1	1	1	-	1	1	-	-	no	1	-	-	-	1	-	-	1	-	-	-	-	-	-	1	-	-	-	-	1	-	-	-	1 Basic experiment
447	9. Thiopurines should be discontinued in clinically significant myelosuppression or pancreatitis. Reintroduction of thiopurines after leucopenia (but not usually pancreatitis) can be considered at a lower dose after carefully assessing the risks and benefits and after measuring thiopurine metabolites and/or TPMT. (95% agreement)	+	thiopurines	-	-	-	-	-	1	-	-	-	no	1	-	-	-	-	-	-	-	1	1	1	-	-	3	-	-	-	-	-	1	-	-	-	-
448	8. Patients who show gastrointestinal intolerance or flu like reaction to 1 thiopurine compound may tolerate lower doses or a “switch” to another thiopurine (azathioprine to 6 mercaptopurine and vice versa). Limited data suggest that splitting the daily dose into 2, may alleviate gastrointestinal and hepatic toxicity in patients who have hyperactive TPMT activity. (95% agreement)	+	thiopurines	-	1	1	-	-	-	1	-	-	no	1	-	-	-	-	-	-	-	-	-	-	-	-	-	-	-	-	-	-	-	-	-	-	-
449	7. Thiopurines may be considered in refractory pouchitis, not responding to antibiotic therapy or in the presence of budesonide dependence, despite the lack of good evidence. The effectiveness of IFX for this indication has been demonstrated only in adult case series with a response rate of ∼50%. (98% agreement)	+	thiopurines	1	-	-	-	-	-	-	-	-	no	1	-	-	-	-	-	-	-	-	-	-	-	-	-	-	-	-	1	-	-	-	-	-	-
450	6. The maximal therapeutic effect of thiopurines may not be evident until 10 to 12 weeks of treatment. (98% agreement)	+	thiopurines	-	-	-	-	1	-	-	-	-	no	1	-	-	-	-	-	-	-	-	-	-	-	-	-	-	-	-	-	-	-	-	-	-	-
451	5. Given its excellent safety profile, it is reasonable to continue 5 ASA with thiopurines, at least initially, despite lack of evidence. 5 ASA inhibits the enzyme TPMT thus increasing the active metabolite 6 thioguanine (6 TGN). (88% agreement)	+	thiopurines	-	-	-	-	-	-	-	-	1	no	1	-	-	-	-	-	-	-	-	-	-	-	-	-	-	-	-	-	-	-	-	-	-	-
452	4. Families should be instructed to use sun protection with the use of thiopurines and other immunosuppressive drugs. (100% agreement)	+	thiopurines	-	-	-	-	-	1	-	-	-	no	1	-	-	-	-	-	-	-	-	-	-	-	-	-	-	-	-	-	-	-	-	-	-	-
453	3. Regular monitoring of blood counts and liver enzymes is recommended in all cases every 1 to 2 weeks during the first month then every month up to 3 months followed by every 3 months thereafter. (100% agreement)	+	thiopurines	-	-	-	-	-	1	1	-	-	no	1	-	-	-	-	-	-	-	-	-	-	-	-	-	-	-	-	1	-	-	1	-	-	-
454	3. Measuring thiopurine metabolites is recommended in patients with incomplete response on a stable thiopurine dosage, in patients who present with leucopenia or elevated transaminases, or if poor compliance is suspected [EL2, adults EL2].	+	thiopurines	-	-	-	-	-	1	-	-	-	no	1	-	-	-	-	-	-	-	-	1	2	-	2	-	1	-	-	-	-	1	-	-	-	-
455	2. Determination of TPMT genotype or phenotype (ie, TPMT activity) is encouraged to identify patients at greater risk of profound myelosuppression. Dose should be reduced in heterozygous patients or in those with low activity. Thiopurines should not be used in children homozygous mutants for TPMT or those with very low TPMT activity as defined at each laboratory. (93% agreement)	+	thiopurines	-	-	-	-	-	1	-	1	-	no	1	-	-	-	-	-	-	1	1	-	-	1	-	-	2	-	-	-	-	-	-	-	-	1 Clinicalt trial includeing adults
456	12. Benefits of withdrawal should be carefully weighed against an increased risk of relapse. Thiopurine withdrawal could be considered in patients in sustained clinical remission following long term treatment (at least 1 year) after ensuring complete mucosal healing and preferably also histological remission. In the case of thiopurine withdrawal, 5 ASA treatment may assist in maintaining remissio…	+	thiopurines	-	-	-	-	1	-	-	-	-	no	1	-	-	-	-	-	-	-	-	-	-	2	-	-	-	-	-	-	-	-	-	-	-	-
457	11. Concomitant use of allopurinol) 50 mg once daily in patients <30 kg and 100 mg once daily is patients ≥30 kg, maximum 5 mg/kg) with reduced dose of azathioprine (to approximately 25% to 30% of initial dose), may provide a valid therapeutic option in cases of hyperactive TPMT resulting in high 6 MMP (often associated with elevated transaminases) and low 6 TGN, in suitably experienced units. Ch…	+	thiopurines	-	-	-	-	-	1	-	-	1	no	1	-	-	-	-	-	-	-	-	-	-	-	-	-	-	-	-	-	-	-	-	-	-	-
458	10. Change in treatment should be considered in patients with active disease despite adequate 6 TGN level after at least 12 weeks of thiopurine treatment. (98% agreement)	+	thiopurines	-	-	-	-	1	1	-	-	-	no	1	-	-	-	-	-	-	-	-	-	-	-	-	-	-	-	-	-	-	-	-	-	-	-
459	1. Thiopurines may be somewhat more effective than 5 ASA for maintaining remission in UC, but considering their safety profile, they should generally be reserved as second line therapy after 5 ASA has failed. (93% agreement)	+	thiopurines	1	-	-	-	-	-	1	-	-	no	1	-	-	-	-	-	-	-	-	-	1	-	-	-	-	-	-	1	-	2	1	-	-	-
460	3. IFX is recommended to be used preferably in combination with an immunomodulator (IMM) (with the most evidence in UC being thiopurines) in order to reduce the likelihood of developing antibodies to IFX (ATI) and in thiopurine naïve patients to enhance effectiveness. Discontinuation of the IMM may be considered after 6 months, especially in boys, preferably after ensuring trough IFX level >5 μg/…	+	infliximab	-	-	-	-	1	-	-	-	1	no	-	1	-	-	-	-	-	-	-	-	-	-	-	-	-	-	-	-	-	-	-	-	-	-
461	2. In ambulatory patients with UC, IFX should be administered initially at 5 mg/kg per dose (at weeks 0, 2, and 6 followed by 5 mg/kg every 8 weeks for maintenance). Higher initial dosing should be considered in children with low body weight (<30 kg) or high BMI, and in the presence of higher inflammatory burden and hypoalbuminemia. Target trough levels post induction (week 14) and subsequent dos…	+	infliximab	-	1	1	1	-	-	-	-	-	no	-	1	-	-	-	-	-	-	5	1	-	-	-	-	-	-	-	1	1	-	-	-	1	-
462	5. Curcumin may be considered as an add on therapy for inducing and maintaining clinical remission of mild to moderate UC [EL4, adult EL1]. (91% agreement)	+	curcumin	1	-	-	-	-	-	-	-	-	no	-	-	1	-	-	-	-	1	3	-	-	-	-	-	-	-	-	-	-	-	-	-	-	-
463	3. Neither the formulation nor dosage of curcumin (the active ingredient of tumeric/curcum) are established for children but evidence suggests that it can be safely used up to 4 g/day for induction and up to 2 g/day during maintenance. The induction dosing of an ongoing pediatric trial is as follows: (all doses are daily, prescribed as 2 divided doses): 4 g for children over 30 kg, 3 g for 20 to …	+	curcumin	-	1	1	1	-	-	-	-	-	yes	-	-	1	-	-	-	-	-	-	-	-	-	-	-	-	-	-	-	-	-	-	-	-	-
464	6. Extrapolating from pediatric Crohn disease, adalimumab should be started at 160 mg, followed by 80 mg after 2 weeks and then 40 mg every other week in adolescents with weight >40 kg. Optimal dosing in younger children has not been well defined, but BSA based dosing could be considered taking as a base an adult BSA of 1.73m2 (ie, induction with 92 mg/m2 followed by 46 mg/m2 followed by 23 mg/m2…	+	adalimumab	-	1	1	1	-	-	-	-	-	no	-	1	-	-	-	-	-	-	3	-	-	-	-	-	-	-	-	3	3	-	-	-	1	-
465	4. The common antibiotic dosing strategies for pouchitis are ciprofloxacin (30 mg · kg−1 · day−1 up to 1 g/day in 2 divided doses) and/or metronidazole (20–30 mg · kg−1 · day−1 in 3 divided doses up to 1.5 g/day) for 14 days. (98% agreement)	+	ciprofloxacin/metronidazole	-	1	1	1	-	-	-	-	-	no	-	-	1	-	-	-	-	-	-	-	-	-	-	-	-	-	-	-	-	-	-	-	-	-
466	5. No medication has been proven to reduce the time from PSC diagnosis to liver transplant or the development of cholangiocarcinoma. The benefit of ursodeoxycholic acid remains questionable, and if used, doses should be preferably low (10–15 mg · kg−1 · day−1). Alternatively, oral vancomycin may be considered (usual total daily dose 35 mg/kg (maximum 1500 mg) divided into 3 times daily), for 12 w…	+	ursodeoxycholic acid/vancomycin	1	1	1	1	-	-	-	-	-	no	1	-	1	-	-	-	-	1	4	-	-	1	-	-	-	2	-	-	-	-	3	-	-	-
467	Infliximab (IFX) should be considered in chronically active or steroid dependent UC, uncontrolled by 5 ASA and thiopurines, for both induction and main tenance of remission [EL2, adults EL1]. (100% agreement)	+	infliximab	1	-	-	-	-	-	-	-	1	no	-	1	-	-	-	-	1	-	1	-	-	2	-	-	-	-	-	-	-	2	-	-	-	-
468	A 14 day course of ciprofloxacin and/or metronidazole is recommended as first line therapy for pou chitis while the former may be more effective [EL5,adult EL1]. (100% agreement)	+	ciprofloxacin/metronidazole	1	1	-	1	1	-	-	-	-	no	-	-	1	-	-	-	-	-	1	-	-	-	-	-	-	-	-	-	1	-	2	-	-	-
469	Combined metronidazole and ciprofloxacin or oral/topical budesonide can be used in persistent cases [EL5, adult EL2]. (98% agreement)	+	ciprofloxacin	1	1	-	1	-	-	-	-	1	no	-	-	1	-	-	-	-	-	-	1	-	-	-	-	-	-	-	-	-	-	-	-	1	-
470	1. Screening for latent tuberculosis with combination of patient history, chest x ray, tuberculin skin test, or interferon gamma release assays (quantiferon) is essential before initiating anti TNF. The quantiferon test is preferred in patients under immunosuppressive therapy and in BCG immunized patients. Screening for hepatitis B and C viruses, varicella zoster virus, and HIV when appropriate, …	+	anti TNF	-	-	-	1	-	-	-	-	-	no	-	1	1	-	-	-	-	-	-	-	-	2	-	-	-	-	-	1	-	1	1	-	-	-
476	Calcineurin inhibitors (tacrolimus and cyclosporine) can be considered as an alternative second line medical therapy	+	tacrolimus/cyclosporine	1	1	1	1	1	1	1	-	-	no	1	-	-	-	-	-	-	-	2	-	1	-	-	-	1	-	-	-	-	2	1	-	-	-
477	If cyclosporine or tacrolimus is commenced during ASC treatment this should be weaned within several months as a bridge to thiopurine or other maintenance medication, such as vedolizumab, to minimize adverse drug events	+	cyclosporine/tacrolimus	1	-	1	1	-	-	1	1	1	no	1	-	-	-	-	-	-	1	-	-	1	-	-	-	1	-	-	1	-	1	-	-	-	-
478	Thiopurine maintenance is generally recommended after ASC responsive to IVCS; exclusive mesalamine maintenance therapy could be considered if a response to steroids has been rapid and the patient was mesalamine naïve before admission	+	thiopurines	1	-	-	-	-	-	-	-	-	no	-	-	1	-	-	-	-	-	1	-	1	-	1	-	1	-	-	-	-	-	-	-	-	-
479	Children who develop steroid refractory ASC are at particular risk for colectomy within 1 year. Therefore, the addition of an immunomodulator is recommended in responders to infliximab for at least 6 months. Thiopurine therapy is preferred over methotrexate in UC given its superior effect on treating the colitis itself. The latter, however, is associated with reduced risk for lymphoma and thus th…	+	thiopurines	1	-	1	-	1	1	-	-	-	no	1	-	1	-	-	-	1	-	1	-	1	-	-	-	-	-	-	-	-	-	-	-	-	-
480	The initial management of toxic megacolon includes, in addition to IVCS, intravenous fluid resuscitation, intravenous antibiotics (covering Gram negative and anaerobic bacteria, eg, ampicillin, gentamycin, and metronidazole), bowel rest, and preparation for surgery. Insertion of a nasogastric tube, and rectal decompression tube as well as positional changes have been used in adults but supportive…	+	metronidazole	1	-	-	-	-	-	-	-	-	no	-	-	1	-	-	-	-	-	-	-	-	-	-	-	-	-	-	-	-	-	-	-	-	-
481	Opiates should be used exceptionally with caution and close monitoring, in doses equivalent to 0.1 mg/kg morphine, given the remote risk of facilitating megacolon	+	clonidine	1	1	1	-	-	1	-	-	-	no	-	-	1	-	-	-	-	-	1	-	-	1	1	-	-	-	-	1	-	-	1	-	1	-
482	Hot packs and paracetamol could be attempted for pain management	+	acetaminophen	1	-	-	-	-	-	-	-	-	no	-	1	-	-	-	-	-	-	-	-	-	-	-	-	1	-	-	-	-	-	-	-	-	-
483	The use of anticoagulation for preventing venous thromboembolic event (VTE) is recommended when 1 or more risk factors are present (according to age—see practice points) since the relative risk of VTE is higher during ASC, although the absolute rate is much lower than in adults	+	anticoagulation	1	-	-	-	-	-	-	-	-	no	-	-	1	-	-	-	-	-	-	-	-	-	-	1	1	2	-	-	-	4	-	-	3	-
484	Thiopurines may take 10 to 14 weeks to have full therapeutic effect and should be introduced at full dose once the patient is responding to corticosteroids (details in Part 1 of these guidelines)	+	thiopurines	1	-	-	-	1	-	-	-	-	no	-	-	1	-	-	-	-	-	1	-	1	-	1	-	1	-	-	-	-	-	-	-	-	-
485	Dosing and target levels for infliximab, cyclosporine, and tacrolimus are given in Table 3	+	Infliximab/cyclosporine/tacrolimus	1	-	1	1	-	-	1	1	1	no	1	1	-	-	1	-	-	-	-	-	-	-	-	-	-	-	-	-	-	-	-	-	-	-
486	The role of cyclosporine or tacrolimus as a rescue therapy is only as a bridge to long term maintenance therapy. Hence, among steroid refractory patients who have failed prior thiopurine maintenance therapy, infliximab is the preferred second line medical therapy, unless bridging to vedolizumab is being considered	+	infliximab	1	-	-	-	-	-	-	-	-	no	-	1	-	-	-	-	1	-	1	-	-	-	-	-	1	-	-	-	-	1	1	-	-	-
487	Patients responding to infliximab commenced during ASC should continue this drug as a maintenance treatment post discharge	+	infliximab	1	-	-	-	-	1	-	-	-	no	-	1	-	-	-	-	-	-	-	-	1	1	-	-	1	-	-	-	1	-	1	-	-	-
488	Infliximab is recommended as the second line medical therapy for anti TNF naive children failing IVCS	+	infliximab	1	1	1	1	1	1	1	-	1	no	-	1	-	-	-	-	1	-	1	-	1	-	1	-	1	-	-	-	-	1	1	-	-	-
489	Doses of infliximab up to 10 mg/kg per dose may be considered and may be given more frequently than usual (eg, weeks 0, 1, and 4–5).	+	infliximab	-	-	-	1	-	-	-	-	-	no	-	1	-	-	1	-	1	-	1	-	-	-	-	-	1	-	-	-	-	1	1	-	-	-
490	Among responders to intensified induction, subsequent doses of infliximab during maintenance phase can often be gradually lowered and adjusted to standard dosing, ideally guided by therapeutic drug monitoring	+	infliximab	1	-	-	-	-	-	-	-	-	no	-	1	-	-	-	-	1	-	1	-	-	-	-	-	1	-	-	-	-	1	1	-	-	-
491	PJP prophylaxis with trimethoprim sulfamethoxazole should be considered for triple immunosuppression which includes anti TNF or a calcineurin inhibitor plus 2 other immunosuppressants, mainly steroids. Trimethoprim sulfamethoxazole dosing: 450 mg/m2 twice daily for 3 days each week, (maximum daily dose 1.92 g) either consecutive or alternate day dosing (note 480 mg of trimethoprim sulfamethoxazol…	+	trimethoprim sulfamethoxazole	1	-	1	1	-	-	-	-	-	no	-	1	-	-	-	-	-	-	-	-	-	-	-	1	-	1	1	1	-	-	1	-	1	-
492	For CMV infection, ganciclovir should be used at a dose of 5 mg/kg twice daily for 21 days. Response is anticipated within a few days and management should be re considered with an infectious disease specialist, if this has not been achieved. Switching to oral valganciclovir may be considered after several days of successful intravenous treatment	+	ganciclovir sodium	1	-	1	1	1	-	-	-	-	no	-	-	1	-	-	-	-	-	-	-	-	-	1	-	-	1	-	-	-	-	-	-	-	-
493	Subcutaneous low molecular weight heparin (LMWH) should be considered in adolescents with ASC when 1 or more risk factors are present	+	low molecular weight heparin(Enoxaparin Sodium)	1	1	1	1	-	1	1	-	-	no	-	-	1	-	-	-	-	1	-	-	1	-	1	-	-	-	-	-	-	-	4	-	-	-
496	Consider patient controlled regional anesthesia or iv PCA if needed	+	regional anesthesia	1	1	-	-	-	-	-	-	-	no	-	1	1	-	-	-	-	-	-	-	-	-	-	-	-	-	-	-	-	-	-	1	-	-
497	Loading dose of tramadol or other suitable agent if available: nalbuphine, piritramide before the end of anesthesia.	+	tramadol/nalbuphine/piritramide	1	1	1	-	-	1	-	-	-	no	-	-	1	-	-	1	1	1	-	-	-	-	-	-	1	-	-	-	-	-	-	1	-	-
498	iv or oral tramadol or other suitable agent if available as rescue in the ward	+	tramadol	1	1	-	-	-	-	-	-	-	no	-	1	-	-	-	-	-	-	-	-	-	-	-	-	2	-	-	-	-	-	-	1	-	-
499	Intravenous tramadol or other suitable agent according to intraoperative loading dose (if available) to treat breakthrough pain in the PACU.	+	tramadol	1	1	1	-	-	1	-	-	-	no	-	1	-	-	-	-	1	1	-	-	-	-	-	-	1	-	-	-	-	-	-	1	-	-
500	iv or oral tramadol or other suitable agent if available as rescue in the ward or	+	tramadol	1	1	-	-	-	-	-	-	-	no	-	1	-	-	-	-	-	-	-	-	-	-	-	-	2	-	-	-	-	-	-	1	-	-
501	iv or oral tramadol or other suitable agent (if available) as rescue in the ward56	+	tramadol	1	1	-	-	-	-	-	-	-	no	-	1	-	-	-	-	-	-	-	-	-	-	-	-	-	-	-	-	-	-	1	1	-	-
502	iv or oral tramadol or other suitable agent (if available) as rescue in the ward	+	tramadol	1	1	-	-	-	-	-	-	-	no	-	1	-	-	-	-	-	-	-	-	-	-	-	-	-	-	-	-	-	-	-	1	-	-
503	Intravenous tramadol or other suitable agent according to intraoperative loading dose (if available) to treat serious breakthrough pain in the PACU.	+	tramadol	1	1	-	-	-	1	-	-	-	no	-	1	-	-	-	-	1	1	-	-	-	-	-	-	1	-	-	-	-	-	-	1	-	-
504	Intravenous or oral tramadol or other suitable agent if available as rescue in the ward.175 178	+	tramadol	1	1	-	-	-	1	-	-	-	no	-	1	-	-	-	-	2	1	-	-	-	-	-	-	1	-	-	-	1	1	1	1	-	-
505	Loading dose of tramadol or other suitable agent if available: nalbuphine, piritramide before the end of anesthesia.	+	tramado/nalbuphine/piritramide	1	1	1	-	-	1	-	-	-	no	-	-	1	-	-	1	1	1	-	-	-	-	-	-	1	-	-	-	-	-	-	1	-	-
506	Intravenous or oral tramadol or other suitable agent if available: nalbuphine, piritramide as rescue in the ward.143, 184, 185	+	tramado/nalbuphine/piritramide	1	1	-	-	-	1	-	-	-	no	-	1	1	-	-	1	1	1	-	-	-	-	-	-	1	-	-	-	-	1	2	1	-	-
507	Intravenous or oral tramadol or other suitable agent if available: nalbuphine, piritramide as rescue in the ward.	+	tramado/nalbuphine/piritramide	1	1	-	-	-	1	-	-	-	no	-	1	1	-	-	1	1	1	-	-	-	-	-	-	1	-	-	-	-	-	-	1	-	-
508	Ultrasound guided rectus sheath block or bilateral subcostal TAP or ultrasound guided caudal blockade with long acting local anesthetics combined with appropriate adjunct.155, 159 162	+	bupivacaine/ropivacaine	1	1	1	-	-	-	-	-	-	no	-	1	1	-	-	-	2	1	-	-	-	-	1	-	1	-	-	-	1	-	2	1	-	-
509	Ultrasound guided peripheral nerve block single, shot or continuous infusion, (eg, interscalene, supraclavicular, axillar block for the upper limb; femoral, adductor canal, sciatic block, eventually in association, for the lower limb) with a long acting local anesthetic combined with appropriate adjunct (clonidine) if available. If using a double block consider the total amount of local anestheti…	+	bupivacaine/ropivacaine	1	1	1	-	-	-	-	-	-	no	-	1	1	-	-	-	-	1	-	-	-	-	-	-	1	1	-	-	-	-	2	1	-	-
510	Ultrasound guided peripheral blocks (eg, ilioinguinal/iliohypogastric, transversus abdominis plane block, paravertebral block with long acting local anesthetic combined with appropriate adjunct (clonidine)22, 191, 192	+	bupivacaine/ropivacaine	1	1	-	-	-	-	-	-	1	no	-	1	1	-	-	-	2	-	-	-	-	-	-	-	2	-	-	-	-	1	-	1	-	-
511	Ultrasound guided peripheral blocks (eg, ilioinguinal/iliohypogastric, TAP, paravertebral or ultrasound guided caudal blockade with long acting local anesthetics combined with appropriate adjunct).145 147	+	bupivacaine/ropivacaine	1	1	-	-	-	-	-	-	-	no	-	1	1	-	-	-	-	1	-	-	-	-	-	-	-	-	-	-	-	-	-	1	-	-
512	Ultrasound guided penile block or ultrasound guided caudal blockade with long acting local anesthetics combined with appropriate adjunct.150, 151	+	bupivacaine/ropivacaine	1	1	-	-	-	-	-	-	-	no	-	1	1	-	-	-	1	-	-	-	-	-	-	-	-	-	-	-	-	-	1	1	-	-
513	Penile block with long acting local anesthetic.54, 139, 148	+	bupivacaine/ropivacaine	1	1	-	-	-	-	-	-	-	no	-	1	1	-	-	-	-	-	-	-	-	-	-	-	-	1	-	-	-	-	2	1	-	-
514	Local wound infiltration/local port side infiltration by the surgeon with a long acting local anesthetic54, 156	+	bupivacaine/ropivacaine	1	1	-	-	-	-	-	-	-	no	-	1	1	-	-	-	1	-	-	-	-	-	-	-	2	-	-	-	-	-	2	1	-	-
515	Local wound infiltration/local port side infiltration by the surgeon of a long acting local anesthetic.54, 139, 155, 156	+	bupivacaine/ropivacaine	1	1	-	-	-	-	-	-	-	no	-	1	1	-	-	-	3	-	-	-	-	-	-	-	-	-	-	-	-	-	3	1	-	-
516	Local wound infiltration by the surgeon of a long acting local anesthetic.139, 165 168, 60, 169	+	bupivacaine/ropivacaine	1	1	-	-	-	-	-	-	-	no	-	1	1	-	-	-	5	2	-	-	-	-	-	-	-	-	-	-	-	-	1	1	-	-
517	Local wound infiltration by the surgeon of a long acting local anesthetic.	+	bupivacaine/ropivacaine	1	1	-	-	-	-	-	-	-	no	-	1	1	-	-	-	1	1	-	-	-	-	-	-	-	-	-	-	-	-	-	1	-	-
518	Local wound infiltration by the surgeon of a long acting local anesthetic	+	bupivacaine/ropivacaine	1	1	-	-	-	-	-	-	-	no	-	1	1	-	-	-	-	1	-	-	-	-	-	-	-	-	-	-	-	-	-	1	-	-
519	Landmark guided peripheral nerve block (eg, interscalene, supraclavicular, axillar block for the upper limb; femoral, adductor canal, sciatic block, eventually in association, for the lower limb) with a long acting local anesthetic combined with appropriate adjunct (clonidine) if available. If using a double block consider the total amount of local anesthetic.54, 139, 194 197	+	bupivacaine/ropivacaine	1	1	1	-	-	-	-	-	1	no	-	1	1	-	-	-	-	-	-	-	1	-	-	-	1	-	-	-	-	-	3	1	-	-
520	Landmark based ilioinguinal/iliohypogastric block with long acting local anesthetic combined with appropriate adjunct (clonidine)139	+	bupivacaine/ropivacaine	1	1	-	-	-	-	-	-	1	no	-	1	1	-	-	-	-	-	-	-	-	-	-	-	2	-	-	-	-	-	1	1	-	-
521	Landmark based caudal blockade with long acting local anesthetics ± adjunct clonidine if available.158	+	bupivacaine/ropivacaine	1	1	-	-	-	-	-	-	1	no	-	1	1	-	-	-	2	-	-	-	-	-	-	-	-	-	-	-	-	-	1	1	-	-
522	If possible fracture infiltration by the surgeon with long acting local anesthetic	+	bupivacaine/ropivacaine	1	1	-	-	-	-	-	-	-	no	-	1	1	-	-	-	-	-	-	-	-	-	-	-	-	-	-	-	-	-	-	1	-	-
523	Rectal paracetamol154	+	long acting local anesthetics ± adjunct clonidine	1	1	-	-	-	-	-	-	-	no	-	1	-	-	-	-	1	-	-	-	-	-	1	-	-	-	-	-	-	-	1	1	-	-
524	Landmark based ilioinguinal/iliohypogastric or caudal blockade with long acting local anesthetics ± adjunct clonidine if available.54, 139 141	+	long acting local anesthetics clonidine	1	1	1	1	-	-	-	-	1	no	1	-	-	-	-	-	1	-	-	-	-	-	1	-	-	-	-	-	-	-	2	1	-	-
525	Intravenous ketorolac or rectal NSAID.144	+	ketorolac/NSAID	1	1	-	-	-	-	-	-	-	no	-	1	1	-	-	-	1	-	-	-	-	-	-	-	-	-	-	-	-	-	-	1	-	-
526	Penile block or landmark based caudal blockade with long acting local anesthetics ± adjunct clonidine if available.139, 149	+	long acting local anesthetics clonidine	1	1	-	-	-	-	-	-	1	no	-	1	1	-	-	-	-	-	-	-	-	-	-	-	-	-	-	-	-	1	1	1	-	-
527	Oral NSAIDs (eg, ibuprofen) and/or paracetamol in adequate dosing during the entire postoperative period.43 46	+	NSAIDs/acetaminophen	1	1	1	-	-	-	-	-	-	no	-	1	-	-	-	-	-	-	-	-	1	-	-	-	-	-	-	-	-	1	2	1	-	-
528	Oral NSAIDs (eg, ibuprofen) and/or paracetamol in adequate dosing during the entire postoperative period	+	NSAIDs/acetaminophen	1	1	1	-	-	-	-	-	-	no	-	1	-	-	-	-	-	-	-	-	-	-	-	-	-	-	-	-	-	-	-	1	-	-
529	Oral NSAIDs (eg, ibuprofen) and/or paracetamol in adequate dosing during the entire postoperative period	+	NSAIDs/acetaminophen	1	1	1	-	-	-	-	-	-	no	-	1	-	-	-	-	-	-	-	-	-	-	-	-	-	-	-	-	-	-	-	1	-	-
530	Oral or rectal NSAIDs (eg, ibuprofen) and/or paracetamol in adequate dosing during the entire postoperative period.43	+	NSAIDs	1	1	-	-	-	-	-	-	-	no	-	1	-	-	-	-	1	-	-	-	1	-	-	-	-	-	-	-	-	-	1	1	-	-
531	Intravenous paracetamol or rectal NSAID.58, 59, 154, 157	+	NSAIDs	1	1	-	-	-	-	-	-	-	no	-	1	-	-	-	-	1	-	-	-	-	-	2	-	-	-	-	-	1	1	1	1	-	-
532	Intravenous NSAID or loading dose of metamizole61, 64	+	NSAID/metamizole	1	1	1	-	-	-	-	-	-	no	-	1	1	-	-	-	-	-	-	-	1	-	-	-	2	-	-	-	-	-	1	1	-	-
533	Intravenous NSAID or loading dose of metamizole	+	NSAID/metamizole	1	1	1	-	-	-	-	-	-	no	-	1	1	-	-	-	-	-	-	-	-	-	-	-	2	-	-	-	-	-	-	1	-	-
534	Rectal NSAID or rectal paracetamol44, 45	+	NSAID/Acetaminophen	1	1	-	-	-	-	-	-	-	no	-	1	-	-	-	-	-	-	-	-	-	-	-	-	-	-	-	-	-	-	2	1	-	-
535	Rectal NSAID or paracetamol44, 45	+	NSAID/Acetaminophen	1	1	-	-	-	-	-	-	-	no	-	1	-	-	-	-	-	-	-	-	-	-	-	-	2	-	-	-	-	-	2	1	-	-
536	Rectal NSAID or if not available rectal paracetamol after induction of anesthesia or oral paracetamol or NSAID as a part of premedication (preemptive analgesia).164	+	NSAID/Acetaminophen	1	1	-	-	-	-	-	-	-	no	-	1	-	-	-	-	1	1	-	-	-	-	-	-	-	-	-	-	-	-	-	1	-	-
537	Oral NSAIDs and/or paracetamol in adequate dosing during the entire postoperative period.43 46	+	NSAID/acetaminophen	1	1	1	-	-	1	-	-	-	no	-	1	-	-	-	-	-	-	-	-	1	-	-	-	-	-	-	-	-	1	2	1	-	-
538	Oral NSAIDs and/or paracetamol in adequate dosing during the entire postoperative period.	+	NSAID/acetaminophen	1	1	1	-	-	-	-	-	-	no	-	1	-	-	-	-	-	-	-	-	-	-	-	-	-	-	-	-	-	-	-	1	-	-
539	Oral NSAIDs and/or paracetamol in adequate dosing during the entire postoperative period.	+	NSAID/acetaminophen	1	1	1	-	-	-	-	-	-	no	-	1	-	-	-	-	-	-	-	-	-	-	-	-	-	-	-	-	-	-	-	1	-	-
540	Oral NSAIDs and/or paracetamol in adequate dosing during the entire postoperative period.	+	NSAID/Acetaminophen	1	1	1	-	-	-	-	-	-	no	-	1	-	-	-	-	-	-	-	-	-	-	-	-	-	-	-	-	-	-	-	1	-	-
541	Oral NSAIDs and/or paracetamol in adequate dosage during the entire postoperative period from the moment when the oral intake will be possible.173, 174	+	NSAID/Acetaminophen	1	1	1	-	-	-	-	-	-	no	-	1	-	-	-	-	1	1	-	-	-	-	2	-	-	-	-	-	-	-	-	1	-	-
542	Oral NSAIDs and/or paracetamol in adequate dosage during the entire postoperative period from the moment when the oral intake is possible.	+	NSAID/Acetaminophen	1	1	1	-	-	-	-	-	-	no	-	1	-	-	-	-	1	1	-	-	-	-	-	-	-	-	-	-	-	-	-	1	-	-
543	Oral NSAID or paracetamol, in adequate dosing during the entire postoperative period	+	NSAID/Acetaminophen	1	1	1	-	-	-	-	-	-	no	-	1	-	-	-	-	-	-	-	-	-	-	-	-	2	-	-	-	-	-	-	1	-	-
544	Loading dose of paracetamol/NSAID intravenously, after induction of anesthesia. In small children, rectal approach could be considered as well as oral paracetamol as a part of premedication (preemptive analgesia).179 182	+	NSAID/Acetaminophen	1	1	-	-	-	-	-	-	-	no	-	1	-	-	-	-	3	1	-	-	-	-	-	-	-	-	-	-	-	1	-	1	-	-
545	iv/oral paracetamol or iv/oral NSAID in adequate dosing during the entire postoperative period.203	+	NSAID/Acetaminophen	1	1	1	-	-	-	-	-	-	no	-	1	-	-	-	-	-	-	1	-	-	-	-	-	-	-	-	-	-	-	-	1	-	-
546	Intravenous NSAID or paracetamol in adequate dosing during the entire postoperative period190	+	NSAID/Acetaminophen	1	1	1	-	-	-	-	-	-	no	-	1	-	-	-	-	-	-	1	-	-	-	-	-	2	-	-	-	-	-	-	1	-	-
547	Intravenous NSAID or intravenous paracetamol	+	NSAID/Acetaminophen	1	1	-	-	-	-	-	-	-	no	-	1	-	-	-	-	-	-	-	-	-	-	-	-	-	-	-	-	-	-	-	1	-	-
548	Intravenous loading dose of intravenous NSAID or paracetamol.	+	NSAID/Acetaminophen	1	1	1	-	-	-	-	-	-	no	-	1	-	-	-	-	-	-	-	-	-	-	-	-	-	-	-	-	-	-	-	1	-	-
549	Rectal NSAID or if not available rectal paracetamol	+	NSAID	-	1	1	1	-	-	-	-	-	no	-	1	-	-	-	-	-	-	-	-	-	-	-	-	-	-	-	-	-	-	-	1	-	-
550	Intravenous nalbuphine or oral tramadol for serious breakthrough pain in the ward.56, 143, 57	+	nalbuphine	1	-	-	-	-	-	-	-	-	no	-	-	1	-	-	-	-	-	1	-	-	-	-	-	-	-	-	-	-	1	1	1	-	-
551	Intravenous metamizole or rectal NSAID	+	metamizole/NSAID	1	1	-	-	-	-	-	-	-	no	-	1	1	-	-	-	1	-	-	-	-	-	-	-	-	-	-	-	-	-	1	1	-	-
552	Metamizole in divided doses.186	+	Metamizole	1	1	-	-	-	-	-	-	-	no	-	-	1	-	-	1	1	1	-	-	1	-	-	-	-	-	-	-	-	-	-	1	-	-
553	Intravenous metamizole (if available) in adequate dosing during the entire postoperative period61	+	metamizole	1	1	1	-	-	-	-	-	-	no	-	-	1	-	-	-	-	-	-	-	1	-	-	-	2	-	-	-	-	-	-	1	-	-
554	Intravenous ketorolac (if available) or rectal NSAID.144	+	ketorolac/NSAID	1	1	-	-	-	-	-	-	-	no	-	1	1	-	-	-	1	-	-	-	-	-	-	-	-	-	-	-	-	-	-	1	-	-
555	Intravenous fentanyl or morphine or other suitable agent (if available) to treat breakthrough pain in the PACU.142, 55	+	fentanyl/morphine	1	1	1	1	-	-	-	-	-	no	-	-	1	-	-	-	-	-	-	-	-	-	-	1	-	-	-	-	-	1	-	1	-	-
556	Intravenous fentanyl or morphine to treat breakthrough pain in the PACU.49 53	+	fentany/morphine	1	1	1	1	-	-	-	-	-	no	-	1	1	-	-	-	-	-	-	-	-	-	-	-	-	-	-	-	-	1	4	1	-	-
557	Oral NSAIDs and/or paracetamol in adequate dosage during the entire postoperative period from the moment when the oral intake is possible	+	acetaminophen/NSAID	1	1	1	-	-	-	-	-	-	no	-	1	-	-	-	-	1	1	-	-	-	-	-	-	-	-	-	-	-	-	-	1	-	-
558	Loading dose of paracetamol/NSAID intravenously, after induction of anesthesia or loading dose of metamizole. In small children, rectal approach could be considered as well as oral paracetamol as a part of premedication (preemptive analgesia).61, 186	+	acetaminophen/NSAID	1	1	-	-	-	-	-	-	-	no	-	1	-	-	-	-	1	1	-	-	1	-	-	-	-	-	-	-	-	-	-	1	-	-
559	Intravenous paracetamol in immediate postoperative period.183	+	acetaminophen	1	1	-	-	-	-	-	-	1	no	-	1	-	-	-	-	1	1	-	-	-	-	-	-	-	-	-	-	-	-	-	1	-	1 Cost effectiveness analysis
560	Oral or rectal paracetamol in adequate dosing during the entire postoperative period.44 46	+	acetaminophen	1	1	-	-	-	-	-	-	-	no	-	1	-	-	-	-	1	-	-	-	-	-	-	-	-	-	-	-	-	1	3	1	-	-
561	Intravenous paracetamol in immediate postoperative period or	+	acetaminophen	1	1	-	-	-	-	-	-	-	no	-	1	1	-	-	-	1	1	-	-	-	-	-	-	-	-	-	-	-	-	-	1	-	-
562	Intravenous loading dose of paracetamol.58, 59	+	acetaminophen	-	-	1	-	-	-	-	-	-	no	-	1	-	-	-	-	-	-	-	-	-	-	-	-	-	-	-	-	1	1	-	1	-	-
563	Intravenous loading dose of paracetamol.58, 59	+	acetaminophen	1	1	1	-	-	-	-	-	-	no	-	1	-	-	-	-	-	-	-	-	-	-	-	-	-	-	-	-	1	1	-	1	-	-
564	Intravenous loading dose of paracetamol.58, 154	+	acetaminophen	1	1	-	-	-	-	-	-	-	no	-	1	-	-	-	-	1	-	-	-	-	-	1	-	-	-	-	-	1	-	1	1	-	-
565	Oral or rectal NSAIDs (eg, ibuprofen) and/or paracetamol in adequate dosing during the entire postoperative period.	+	NSAID	1	1	1	-	-	-	-	-	-	no	-	1	-	-	-	-	1	-	-	-	-	-	-	-	-	-	-	-	-	-	1	1	-	-
566	Oral NSAIDs and/or paracetamol in adequate dosing during the entire postoperative period.	+	NSAID	1	1	1	-	-	-	-	-	-	no	-	1	-	-	-	-	-	-	-	-	-	-	-	-	-	-	-	-	-	-	-	1	-	-
567	Intravenous NSAID, or paracetamol or metamizole in adequate dosing during the entire postoperative period	+	NSAID/acetaminophen/metamizole	1	1	1	-	-	-	-	-	-	no	-	1	1	-	-	-	-	-	-	-	-	-	-	-	2	-	-	-	-	-	-	1	-	-
568	Intravenous ketorolac.	+	ketorolac	1	1	-	-	-	-	-	-	-	no	-	-	1	-	-	-	-	-	-	-	-	-	-	-	-	-	-	-	-	-	-	1	-	-
569	Intravenous nalbuphine or oral tramadol as rescue in the ward	+	nalbuphine/tramadol	1	1	-	-	-	-	-	-	-	no	-	-	1	-	-	-	-	-	-	-	-	-	-	-	-	-	-	-	-	-	-	1	-	-
570	intravenous nalbuphine or oral tramadol as rescue in the ward	+	nalbuphine/tramadol	1	1	-	-	-	-	-	-	-	no	-	-	1	-	-	-	1	-	-	-	-	-	-	-	-	-	-	-	-	-	1	1	-	-
571	Intravenous nalbuphine or other suitable agent (if available) to treat serious breakthrough pain in the ward.56, 143, 57	+	nalbuphine	1	1	-	-	-	-	-	-	-	no	-	-	1	-	-	-	-	-	1	-	-	-	-	-	-	-	-	-	-	1	1	1	-	-
572	Intravenous nalbuphine or other suitable agent (if available) to treat serious breakthrough pain in the ward.	+	nalbuphine	1	1	-	-	-	-	-	-	-	no	-	-	1	-	-	-	-	-	-	-	-	-	-	-	-	-	-	-	-	-	-	1	-	-
573	Intravenous nalbuphine or other suitable agent (if available) to treat serious breakthrough pain in the PACU.56, 143, 57	+	nalbuphine	1	1	1	-	-	-	-	-	-	no	-	-	1	-	-	-	1	-	1	-	-	-	-	-	-	-	-	-	-	1	2	1	-	-
574	Intravenous nalbuphine or other suitable agent (if available) to treat breakthrough pain in the PACU.	+	nalbuphine	1	1	-	-	-	-	-	-	-	no	-	-	1	-	-	-	1	-	-	-	-	-	-	-	-	-	-	-	-	-	1	1	-	-
575	Intravenous fentanyl or opioid of choice in divided doses	+	fentanyl/opioid	1	1	-	-	-	1	-	-	-	no	-	-	1	-	-	-	1	1	-	-	-	-	-	-	1	-	-	-	-	-	-	1	-	-
576	Intravenous fentanyl or opioid of choice in divided doses	+	fentanyl/opioid	1	1	-	-	-	-	-	-	-	no	-	-	1	-	-	-	-	-	-	-	-	-	-	-	2	-	-	-	-	-	-	1	-	-
577	If PNB is contraindicated: fentanyl or opioid of choice in divided doses.	+	fentanyl/opioid	1	1	-	-	-	1	-	-	-	no	-	-	1	-	-	-	-	-	-	-	-	-	-	-	-	-	-	-	-	-	-	1	-	-
578	If PNB is contraindicated fentanyl or opioid if choice in divided doses	+	fentanyl/opioid	1	1	-	-	-	1	-	-	-	no	-	-	1	-	-	-	-	-	-	-	-	-	-	-	-	-	-	-	-	-	-	1	-	-
579	Intravenous morphine or fentanyl or morphine or other suitable agent (if available) to treat breakthrough pain in the PACU50, 51, 55, 67	+	fentanyl/morphine	1	1	-	-	-	-	-	-	1	no	-	-	1	-	-	-	-	1	-	-	-	-	-	-	-	-	-	-	-	1	2	1	-	-
580	Intravenous fentanyl or morphine to treat breakthrough pain in the PACU.49 53	+	fentanyl/morphine	1	1	-	-	-	-	-	-	-	no	-	-	1	-	-	-	-	-	-	-	-	-	-	-	-	-	-	-	-	1	4	1	-	-
581	Intravenous fentanyl or morphine or other suitable agent (if available) to treat serious breakthrough pain in the PACU.	+	fentanyl/morphine	1	1	-	-	-	-	-	-	-	no	-	-	1	-	-	-	-	-	-	-	-	-	-	-	-	-	-	-	-	-	-	1	-	-
582	Intravenous fentanyl or morphine or other suitable agent (if available) to treat breakthrough pain in the PACU51, 170 172	+	fentanyl/morphine	1	1	-	-	-	1	-	-	-	no	-	-	1	-	-	-	3	1	-	-	-	-	-	-	1	-	-	-	-	1	1	1	-	-
583	Intravenous fentanyl or morphine or other suitable agent (if available) to treat breakthrough pain in the PACU.142, 55	+	fentanyl/morphine	1	1	-	-	-	-	-	-	-	no	-	-	1	-	-	-	-	-	-	-	-	-	-	1	-	-	-	-	-	1	-	1	-	-
584	Intravenous fentanyl or morphine or other suitable agent (if available) to treat breakthrough pain in the PACU.	+	fentanyl/morphine	1	-	-	-	-	-	-	-	-	no	-	-	1	-	-	-	-	-	-	-	-	-	-	-	-	-	-	-	-	-	-	1	-	-
585	Intravenous fentanyl or other suitable agent (if available) to treat breakthrough pain in the PACU.49 53	+	fentanyl	1	1	-	-	-	-	-	-	-	no	-	1	-	-	-	-	1	-	-	-	-	-	-	-	-	-	-	-	-	1	5	1	-	-
586	Intravenous fentanyl or other suitable agent (if available) to treat breakthrough pain in the PACU	+	fentanyl	1	1	-	-	-	-	-	-	-	no	-	1	-	-	-	-	-	-	-	-	-	-	-	-	2	-	-	-	-	-	-	1	-	-
587	Consider iv PCA including adequate monitoring62, 187	+	analgesia	1	1	-	-	-	1	-	-	-	no	-	-	1	-	-	-	1	1	-	-	-	-	1	-	1	-	-	-	-	-	1	1	-	-
588	Consider iv PCA (patient controlled analgesia) including adequate monitoring.65, 193, 66	+	analgesia	1	1	-	-	-	1	-	-	-	no	-	-	1	-	-	-	2	-	-	-	-	-	-	-	2	-	-	-	1	-	-	1	-	-
589	Intravenous fentanyl or opioid of choice in divided doses or remifentanil infusion	+	fentanyl/morphine	1	1	-	-	-	-	-	-	-	no	-	-	1	-	-	-	-	-	-	-	-	-	-	-	2	-	-	-	-	-	-	1	-	-
590	Intravenous fentanyl or morphine or other suitable agent (if available) to treat breakthrough pain in the PACU55	+	fentanyl/morphine	1	1	-	-	-	-	-	-	-	no	-	-	1	-	-	-	-	-	-	-	-	-	-	-	2	-	-	-	-	1	-	1	-	-
591	Intravenous fentanyl or morphine or other suitable agent (if available) to treat breakthrough pain in the PACU50, 51, 189	+	fentanyl/morphine	1	1	-	-	-	-	-	-	-	no	-	-	1	-	-	-	1	-	-	-	-	-	-	-	2	-	-	-	-	-	2	1	-	-
592	Intravenous morphine or fentanyl or other suitable agent (if available) to treat breakthrough pain in the PACU	+	fentanyl	1	1	-	-	-	-	-	-	-	no	-	-	1	-	-	-	-	-	-	-	-	-	-	-	-	-	-	-	-	-	-	1	-	-
593	Intravenous fentanyl or other suitable agent (if available) to treat serious breakthrough pain in the PACU.	+	fentanyl	1	1	-	-	-	-	-	-	-	no	-	-	1	-	-	-	-	-	-	-	-	-	-	-	-	-	-	-	-	-	-	1	-	-
594	iv or oral tramadol or other suitable agent if available as rescue in the ward56, 175	+	tramadol	1	1	-	-	-	-	-	-	-	no	-	1	-	-	-	-	-	-	-	-	-	-	-	-	2	-	-	-	-	1	1	1	-	-
595	iv or oral tramadol or other suitable agent (if available) as rescue in the ward	+	tramadol	1	1	-	-	-	-	-	-	-	no	-	1	-	-	-	-	-	-	-	-	-	-	-	-	-	-	-	-	-	-	-	1	-	-
596	Intravenous fentanyl or opioid of choice in divided doses or remifentanil infusion	+	fentanyl/opioid/remifentanil	1	1	-	-	-	1	-	-	-	no	-	-	1	-	-	-	1	1	-	-	-	-	-	-	1	-	-	-	-	-	-	1	-	-
597	Stimulants are usually required as rescue therapy (an acute or sudden episode of constipation while being on regular compliant maintenance therapy). These stimulants are given for a short duration of 2 3 days to tide over the acute episode of constipation, and then stopped	+	sodium picosulpfhate	1	-	-	-	1	-	-	-	-	no	-	1	-	-	-	-	-	-	-	-	-	-	-	-	-	-	-	-	-	1	-	-	-	-
598	Options for Disimpaction: There are two ways of disimpaction (Table II) (a) one time hospital based (100% success) (b) home based in split doses (68 97% success)	+	polyethylene glycol/phosphate soda	1	1	1	1	1	1	1	-	-	no	-	-	1	-	-	-	2	-	-	-	-	-	1	-	1	-	-	-	-	-	-	-	-	-
599	PEG is the first line of therapy and is more effective as compared to lactulose/lactitol. However in children <1 year of age, the only drugrecommended is lactulose/lactitol. In case of nonresponse or intolerance due to non palatability to PEG, the second line of treatment is lactulose/lactitol which is safe for all ages.Two osmotic agents like PEG and lactulose/lactitol should not be given simult…	+	polyethylene glycol/lactulose/lactitol	1	-	1	1	-	-	1	-	1	no	-	-	1	-	-	-	-	-	-	-	-	-	-	-	-	-	-	-	1	1	-	1	-	-
600	Fibrates are the preferred medication category for hypertriglyceridemia and have been shown to be safe and effective in adolescents (A)	+	fibrates	1	-	-	-	-	-	-	-	-	no	-	-	1	-	-	-	-	-	-	-	-	-	-	-	-	-	-	-	-	-	-	-	-	-
601	If urine ACR is confirmed to be >30 mg/g or 3.39 mg/mmol and BP is elevated, or if urine ACR is >300 mg/g irrespective of BP, angiotensin converting enzyme (ACE) inhibitor or angiotensin receptor blocker (ARB) should be started and titrated with the goal of BP in the normal range (A)	+	ACEi/ARBs	1	-	-	-	-	1	1	-	1	no	1	-	1	-	-	-	-	-	-	-	-	-	-	-	-	-	-	-	-	-	-	-	-	-
602	If BP remains above the 95th percentile after 6 months, an ACE inhibitor should be initiated and titrated to achieve BP less than the 90th percentile (A)	+	ACEi	1	-	-	-	-	1	-	-	-	no	1	-	1	-	-	-	-	-	-	-	-	-	-	-	-	-	-	-	-	-	1	-	-	-
603	If the ACE inhibitor is not tolerated due to adverse effects, an ARB, calcium channel blocker, or diuretic can be used. (E)	+	ARB, calcium channel blocker, or diuretic	1	-	-	-	-	-	-	-	-	no	-	-	1	-	-	-	-	-	-	-	-	-	-	-	-	-	-	-	-	-	1	2	-	-
604	Combination therapy may be required if hypertension does not normalize on single agent therapy. (E)	+	ARB, calcium channel blocker, or diuretic	-	-	-	-	-	-	-	-	1	no	-	-	1	-	-	-	-	-	-	-	-	-	-	-	-	-	-	-	-	-	-	-	1	-
														201	185	255
44	Rituximab should not be given in the presence of tuberculosis, hepatitis B, or JC virus infections. In case of clinical suspicion and endemic background, patients should undergo screening by a chest X ray, tuberculosis skin or blood test, HBs Ag serology in case of elevated liver enzymes, and spinal fluid examination in case of neurological symptoms suggesting JC virus infection before commencing…	-	rituximab	-	-	-	-	-	1	-	1	-	no	1	-	-	-	-	-	-	-	-	-	-	-	-	-	-	-	-	-	-	-	-	-	-	-
45	We do not recommend prolonged (> 6 months) routine PDN treatment in conjunction with CNI and RAASi (grade C, moderate recommendation)	-	calcineurin inhibitors	-	-	-	-	1	-	-	-	1	no	1	-	-	-	-	-	4	-	-	-	-	-	-	-	-	-	-	-	-	-	-	-	-	-
67	Oral or nasal corticosteroid therapy does not improve resolution of the retrotympanic effusion or medium term or long term hearing, and therefore does not constitute a reference treatment for OME [55]. Oral or topical corticosteroid therapy may be transiently effective (grade A) [56].	-	corticosteroid	1	1	-	-	-	-	-	-	-	no	1	-	-	-	-	-	1	-	-	-	-	-	-	-	-	-	-	-	-	1	-	-	-	-
72	Short course preventive therapy using rifampicin and isoniazid must not be used in the context of tuberculosis prevention in HIV exposed neonates born to mothers with active tuberculosis, as the rifampicin component interferes with the prevention of mother to child transmission (PMTCT) regimens	-	rifampicin	1	-	1	1	1	-	-	-	-	no	1	-	-	-	-	-	-	-	-	-	-	-	1	-	-	-	-	-	-	-	-	-	-	-
79	61) We suggest against using zinc supplementation in children with septic shock and other sepsis associated organ dysfunction (weak recommendation, very low quality of evidence).	-	zinc	1	-	-	-	-	-	-	-	-	no	1	-	-	-	-	-	1	-	-	-	-	-	-	-	-	-	-	-	-	-	-	-	1	-
80	63) We suggest against the use of thiamine to treat children with sepsis associated organ dysfunction (weak recommendation, low quality of evidence).	-	thiamine	1	-	-	-	-	-	-	-	-	no	1	-	-	-	-	-	-	-	1	-	1	-	-	-	1	-	-	-	-	-	-	-	-	-
81	59) We suggest against the use of glutamine supplementation in children with septic shock or other sepsis associated organ dysfunction (weak recommendation, low quality of evidence).	-	glutamine	1	-	-	-	-	-	-	-	-	no	1	-	-	-	-	-	5	-	6	-	-	-	-	-	-	-	-	-	-	4	-	1	-	-
82	62) We suggest against the use of ascorbic acid (vitamin C) in the treatment of children with septic shock or other sepsisassociated organ dysfunction (weak recommendation, very low quality of evidence).	-	ascorbic acid	1	-	-	-	-	-	-	-	-	no	1	-	-	-	-	-	-	-	1	1	-	-	-	1	-	-	-	-	-	-	4	-	-	1 Prospective observational study
83	60) We suggest against the use of arginine in the treatment of children with septic shock or other sepsis associated organ dysfunction (weak recommendation, very low quality of evidence).	-	arginine	1	-	-	-	-	-	-	-	-	no	1	-	-	-	-	-	-	-	5	-	-	-	-	-	-	-	-	-	-	-	3	-	-	-
84	75) We suggest against the routine use of IV immune globulin (IVIG) in children with septic shock or other sepsis associated organ dysfunction (weak recommendation, low quality of evidence).	-	immune globulin	1	-	-	-	-	-	-	-	-	no	1	-	-	-	-	-	1	-	1	-	-	-	1	1	-	-	-	1	-	3	-	-	-	-
85	44）We suggest against using IV hydrocortisone to treat children with septic shock if fluid resuscitation and vasopressor therapy are able to restore hemodynamic stability (weak recommendation, low quality of evidence).	-	hydrocortisone	1	-	-	-	-	-	1	-	-	no	1	-	-	-	-	-	5	1	4	-	3	1	1	-	1	-	-	-	1	3	1	-	-	2 Basic experiments
86	76 We suggest against the routine use of stress ulcer prophylaxis in critically ill children with septic shock or other sepsis associated organ dysfunction, except for high risk patients (weak recommendation, very low quality of evidence).	-	stress ulcer prophylaxis	-	-	-	-	-	-	-	-	-	no	-	1	1	-	-	-	-	-	-	-	-	-	1	-	-	-	-	-	-	2	1	-	-	-
87	49) We suggest against the routine use of levothyroxine in children with septic shock and other sepsis associated organ dysfunction in a sick euthyroid state (weak recommendation, low quality of evidence).	-	levothyroxine	1	-	-	-	-	-	-	-	-	no	1	-	-	-	-	-	3	-	-	-	-	-	-	-	-	-	-	-	-	-	1	-	-	1 Prospective observational study
88	35) We suggest not to use etomidate when intubating children with septic shock or other sepsis associated organ dysfunction (weak recommendation, low quality of evidence).	-	etomidate	1	-	-	-	-	-	-	-	-	no	-	1	-	-	-	-	-	-	1	-	1	-	-	-	-	-	-	-	1	-	-	-	-	-
89	57) We suggest against the routine use of prokinetic agents for the treatment of feeding intolerance in children with septic shock or other sepsis associated organ dysfunction (weak recommendation, low quality of evidence).	-	metoclopramide/erythromycin	1	-	-	-	-	-	-	-	-	no	1	-	-	-	-	-	-	-	-	-	-	1	-	-	-	-	-	-	1	1	1	-	-	-
90	77.We suggest against routine deep vein thrombosis (DVT) prophylaxis (mechanical or pharmacologic) in critically ill children with septic shock or other sepsis associated organ dysfunction, but potential benefits may outweigh risks and costs in specific populations (weak recommendation, low quality of evidence).	-	deep vein thrombosis prophylaxis	-	-	-	-	-	-	-	-	-	no	-	1	1	-	-	-	2	-	-	-	-	-	-	-	-	-	-	-	-	-	-	-	-	-
96	4. Do not routinely use vitamin D supplementation (evidence level Ia)	-	vitamin D	1	-	-	-	-	-	-	-	-	no	1	-	-	-	-	-	1	-	-	-	-	-	1	-	-	-	-	-	-	1	1	-	-	-
99	Recommendation 6: systemic glucocorticoids should not be used routinely for children with COVID 19 (strong recommendation, low quality of evidence).	-	glucocorticoids	1	-	-	-	-	-	-	-	-	no	1	-	-	-	-	-	-	-	-	-	-	-	-	-	-	-	-	-	-	-	-	-	-	-
100	Recommendation 7: intravenous immunoglobulin (IVIG) should not be used to treat children with severe COVID 19 (strong recommendation, low quality of evidence)	-	IVIG	1	1	1	-	1	-	-	-	-	no	1	-	-	-	-	-	-	-	1	-	-	-	-	-	-	-	1	4	-	-	-	-	-	-
101	Recommendation 5: antibiotics should not be used for children with COVID 19 if there is no evidence of bacterial coinfection (strong recommendation, moderate quality of evidence)	-	antibiotics	1	-	-	-	-	-	-	-	-	no	1	-	-	-	-	-	-	-	-	-	-	1	-	-	-	-	-	5	-	-	-	-	-	-
109	No evidence to support PS TENS as an effective adjunct to urotherapy or oxybutynin for OAB (GRADE level: Low).	-	oxybutynin	1	-	-	-	-	-	-	-	1	no	-	1	-	-	-	-	2	-	-	-	-	-	-	-	-	-	-	-	-	-	-	-	-	-
110	We found no evidence of difference between oxybutynin and cognitive therapy in cure rate of incontinence in children with OAB (GRADE level: Low).	-	oxybutyni	1	-	-	-	-	-	-	-	-	yes	-	1	-	-	-	-	1	-	-	-	-	-	-	-	-	-	-	-	-	-	-	-	-	-
119	PRD and probable or confirmed symptomatic COVID 19：cDMARDs, bDMARDs (except IL 1 and IL 6 inhibitors), and tsDMARDs should be temporarily delayed or withheld.	-	cDMARDs, bDMARDs (except IL 1 and IL 6 inhibitors), and tsDMARDs	1	-	-	-	-	-	-	-	-	no	1	1	-	-	-	-	-	-	1	-	1	-	-	1	-	-	-	3	-	-	1	-	-	-
155	12.2 Because of the theoretical risk of increased calcium absorption and systemic effects of hypercalcemia, occlusion of calcipotriene/calcipotriol applied to large body surface areas is not recommended.	-	calcipotriene/calcipotriol	-	-	-	-	-	-	-	1	-	no	-	1	-	-	-	-	-	-	-	-	-	-	-	-	-	-	-	-	-	-	-	-	-	-
158	We suggest that sedatives not be used routinely for minor procedures (weak recommendation, low quality evidence).	-	midazolam	1	-	-	-	-	-	1	-	-	no	-	1	-	-	-	-	2	-	-	-	-	-	-	-	-	-	-	-	-	-	-	-	1	-
159	We suggest that oral analgesics not be used for minor procedures (weak recommendation, low quality evidence).	-	acetaminophen/morphine	1	-	-	-	-	-	-	-	-	no	-	1	1	-	-	-	2	-	-	-	-	-	-	-	-	-	-	-	-	-	-	-	1	-
161	the use of steroids for polyposis, infectious sinusitis and anosmia is not recommended.	-	steroid	-	-	-	-	-	-	-	1	-	no	1	-	-	-	-	-	-	-	-	-	-	-	-	-	-	-	-	-	-	-	-	-	1	Website
165	Recommendation 27: We suggest against the use of immunosuppressive treatment approaches as an alternative to immunomodulation with plasmapheresis and IVIG	-	mycofenolate mofetil/eculizumab/Chinese herbal medicine/rituximab	1	-	-	-	-	-	-	-	-	no	1	-	-	-	-	-	-	1	1	-	-	-	-	-	-	-	-	-	-	1	1	-	2	-
166	Recommendation 24: Corticosteroids (CSTs) are not recommended for children and adolescents during the acute phase of GBS	-	corticosteroids	1	-	-	-	-	-	-	-	-	no	1	-	-	-	-	-	-	-	-	-	-	-	-	-	-	-	-	-	-	1	-	-	-	-
181	After evaluation by specialists with expertise in MIS C, some patients with mild symptoms may require only close monitoring without immunomodulatory treatment. The panel noted uncertainty around the empiric use of IVIG in this setting to prevent CAAs	-	IVIG	1	-	-	-	-	-	-	-	-	no	1	-	-	-	-	-	-	-	-	-	-	-	-	-	1	-	-	-	-	-	-	-	-	-
182	Recommendation 2: do not use sodium diethyldithiocarbamate for the prevention of cisplatin induced ototoxicity in children and adolescents with cancer	-	sodium diethyldithiocarbamate	-	-	-	-	-	1	-	-	-	no	-	-	-	-	-	1	-	-	3	-	-	-	-	-	-	-	-	-	-	-	-	-	-	-
183	Recommendation 6: do not use intratympanic middle ear therapy for the prevention of cisplatin induced ototoxicity in children and adolescents with cancer	-	dexamethasone	1	1	-	-	-	-	-	-	-	no	1	-	-	1	-	-	-	-	1	1	-	-	-	-	-	-	-	-	-	-	-	-	-	1 Basic experiment
191	Recommendation 16 The use of systemic and topical decongestants and steroids should be avoided (strong negative recommendation).	-	decongestants/steroids	1	-	-	-	-	-	-	-	-	yes	1	-	1	-	-	-	-	-	-	-	-	-	-	-	-	-	-	-	-	2	-	-	-	-
192	Recommendation 14 The use of quinolones following AOM treatment failure should be avoided (strong negative recommendation).	-	quinolones	1	-	-	-	-	-	-	-	-	no	1	-	-	-	-	-	2	-	-	-	-	-	-	-	-	-	-	-	-	-	1	-	-	Website
193	The topical administration of analgesic drops or the use of analgesic preparations based on natural extracts is not recommended, due to the lack of available high quality evidence (weak negative recommendation).	-	lidocaine/procaine	1	-	-	-	-	-	-	-	-	no	-	1	1	-	-	-	-	-	-	-	-	-	-	-	-	-	-	-	-	1	1	-	-	-
196	With use of multiple ICP related therapies, as well as appropriate use of analgesia and sedation in routine ICU care, avoiding bolus administration of midazolam and/or fentanyl during ICP crises is suggested due to risks of cerebral hypoperfusion.	-	fentanyl	1	-	-	-	-	-	-	-	-	no	-	1	-	-	-	-	-	-	-	-	1	-	-	-	-	-	-	-	-	-	-	-	-	-
240	16. Ciclosporin or oral CYC cannot be routinely recommended in moderate IgAV nephritis	-	ciclosporin	1	-	-	-	-	-	-	-	-	no	1	-	-	-	-	-	1	-	-	-	-	-	-	-	-	-	-	-	-	-	-	-	-	-
249	STATEMENT 14. POSTOPERATIVE CODEINE: Clinicians must not administer or prescribe codeine, or any medication containing codeine, after tonsillectomy in children younger than 12 years. Strong recommendation againstadministering or prescribing based on observational studies with dramatic effect and supporting high level pharmacogenetic studies with a preponderance of benefit over harm.	-	codeine	1	-	-	-	-	-	1	-	-	no	-	-	1	-	-	-	-	-	-	-	-	-	-	-	-	-	-	-	-	1	2	-	-	1 FDA Black-BoxWarning; 1 Prospective observational study
263	There is insufficient evidence to recommend alternative immunomodulation with topical ciclosporin or topical tacrolimus	-	ciclosporin/tacrolimus	1	-	-	-	-	-	-	-	-	no	-	-	-	-	-	1	-	-	-	-	-	-	-	-	-	-	-	-	-	-	-	-	-	-
273	Adding a biologic is conditionally recommended over changing to triple DMARD therapy	-	sulfasalazine	1	-	-	-	-	-	-	-	-	no	-	-	1	-	-	-	5	-	-	-	1	-	1	-	-	-	-	1	-	-	-	-	-	-
274	Using methotrexate is conditionally recommended over leflunomide or sulfasalazine	-	leflunomide	1	-	-	-	-	-	-	-	-	yes	1	-	-	-	-	-	2	-	-	-	-	-	-	-	-	-	-	-	-	-	-	-	-	-
275	PICO B.8. In patients with JIA and polyarthritis and moderate or high disease activity receiving DMARD monotherapy, adding a biologic is conditionally recommended over changing to triple DMARD therapy	-	hydroxychloroquin	1	-	-	-	-	-	-	-	-	no	1	-	-	-	-	-	1	-	2	-	-	-	-	-	-	-	-	-	-	-	-	-	-	-
276	Initial therapy with a DMARD is strongly recommended over NSAID monotherapy	-	NSAIDs	-	-	-	-	-	-	-	-	-	no	-	1	-	-	-	-	3	-	-	-	-	-	-	-	-	-	-	-	-	-	-	-	-	-
287	Recommendation 17:Well controlled with systemic immunosuppressive therapy (DMARD, biologics) who develop an isolated short lived episode of Recommendation 18:AAU, conditionally recommend against switching systemic immunosuppressive therapy immediately in favor of treating with topical glucocorticoids first	-	topical glucocorticoids	1	-	-	-	-	1	-	-	-	no	-	-	1	-	-	-	-	-	-	-	1·	-	-	-	-	-	-	-	-	-	1	-	-	-
306	Due to concomitant metabolic distur bances and mechanism of action (increase in periph eral vascular resistance), beta blockers and diuretics are not recommended as first and second line drugs, and the preferred drug classes are ACEI, ARB, and dihydropyridine calcium antagonists	-	beta blockers	1	-	-	-	-	-	-	-	-	no	-	1	-	-	-	-	-	-	-	-	-	-	-	-	-	-	-	-	-	-	-	-	-	-
308	Recommendation 16D : Health care professionals should not administer 3% hypertonic saline to children with mTBI for treatment of acute headache outside of a research setting at this time (moderate; level R).	-	3% hypertonic saline	1	-	-	-	-	-	-	-	-	no	1	-	-	-	-	-	1	-	-	-	-	-	-	-	-	-	-	-	1	-	-	-	-	-
325	Recommendation 8a TheASHguidelinepanelsuggestsagainst usingAT replacement therapy in addition to standard anticoagulation; rather, standard anticoagulation alone should be used in pediatric patients with DVT/CSVT/PE (conditional recommendation based on very low certaintyintheevidenceofeffectsÅ ◯◯◯ ).	-	antithrombin	1	-	-	-	-	-	-	-	-	yes	-	-	1	-	-	-	3	2	-	-	2	-	2	-	1	-	-	-	-	-	-	-	-	-
326	Recommendation 7 The ASH guideline panel suggests against using IVC filter; rather, anticoagulation alone should be used in pediatric patients with symptomatic DVT or PE (conditional recommendation based on very low certainty in the evidence of effects Å ◯◯◯ )	-	anticoagulation	1	-	-	-	-	1	-	-	-	yes	-	-	1	-	-	-	-	-	-	-	2	-	-	-	2	1	-	-	2	1	-	-	-	-
327	Recommendation 6 The ASH guideline panel suggests against using thrombectomy followed by anticoagulation; rather, anticoagulation alone should be used in pediatric patients with symptomatic DVT or PE (conditional recommendation based on very low certainty in the evidence of effects Å ◯◯◯ ).	-	anticoagulation	1	-	-	-	-	1	-	-	-	yes	-	-	1	-	-	-	-	-	1	-	1	-	-	-	2	-	-	-	1	-	-	-	-	-
328	Recommendation 4 The ASH guideline panel suggests against using thrombolysis followed by anticoagulation; rather, anticoagulation alone should be used in pediatric patients with submassive PE (conditional recommendation based on very low certainty in the evidence of effects Å ◯◯◯ ).	-	anticoagulation	1	-	-	-	-	1	-	-	-	yes	-	-	1	-	-	-	-	2	-	-	4	-	-	-	6	-	-	1	2	2	-	-	-	-
329	Recommendation 3 The ASH guideline panel suggests against using thrombolysis followed by anticoagulation; rather, anticoagulation alone should be used in pediatric patients with DVT (conditional recommendation based on very low certainty in the evidence of effects Å ◯◯◯ )	-	anticoagulation	1	-	-	-	-	1	-	-	1	yes	-	-	1	-	-	-	-	-	-	-	-	-	-	-	-	-	-	-	1	-	-	-	-	-
330	Recommendation 3 The ASH guideline panel suggests against using thrombolysis followed by anticoagulation; rather, anticoagulation alone should be used in pediatric patients with DVT (conditional recommendation based on very low certainty in the evidence of effects Å ◯◯◯ )	-	anticoagulation	1	-	-	-	-	1	-	-	-	yes	-	-	1	-	-	-	-	2	-	-	4	-	-	-	6	-	-	1	2	2	-	-	-	-
331	Recommendation 24 The ASH guideline panel suggests using protein C re placement rather than anticoagulation in pediatric patients with congenital purpura fulminans due to homozygous protein C deficiency (conditional recommendation based on very low certainty in the evidence of effects Å ◯◯◯ ).	-	anticoagulation	-	-	-	-	-	1	-	-	-	yes	-	-	1	-	-	-	-	-	-	1	-	-	-	-	-	4	-	-	-	-	-	-	-	-
332	Recommendation 23 The ASH guideline panel suggests against using thrombolysis followed by standard anticoagulation; rather, anticoagulation alone should be used in pediatric patients with CSVT (condi tional recommendation based on very low certainty in the evi dence of effects Å ◯◯◯ )	-	anticoagulation	-	-	-	-	-	1	-	-	-	yes	-	-	1	-	-	-	-	-	-	-	1	-	-	1	2	4	-	-	-	1	-	-	-	-
333	Recommendation 20a The ASH guideline panel recommends against using thrombolysis, followed by standard anticoagulation; rather, anticoagulation alone should be used in neonates with nonlife threatening RVT (strong recommendation based on very low certainty in the evidence of effects Å ◯◯◯ ).	-	anticoagulation	-	-	-	-	-	1	-	-	-	yes	-	-	1	-	-	-	-	-	-	-	5	-	-	-	2	1	-	-	1	-	-	-	-	-
334	Recommendation 18 The ASH guideline panel suggests against using thrombolysis or surgical thrombectomy, followed by standard anti coagulation; rather, anticoagulation alone should be used in pediatric patients with right atrial thrombosis (conditional rec ommendation based on very low certainty in the evidence of effects Å ◯◯◯ )	-	anticoagulation	1	-	-	-	-	-	-	-	-	yes	-	-	1	-	-	-	-	-	-	-	-	-	-	-	1	1	-	-	1	-	1	-	-	-
347	4.2 There is no evidence for routine use of VTE prophylaxis in adolescents undergoing surgery on the spine, hip or pelvis therefore in the absence of additional risk factors. VTE pharmacological prophylaxis is not recommended as routine. (Grade D recommendation)	-	LMWH	-	-	-	-	-	1	-	-	-	no	-	-	1	-	-	-	-	-	-	-	-	-	-	-	2	1	-	2	-	1	-	-	-	-
355	5.1 The working group suggests not to use antacids/alginates for chronic treatment of infants and children with GERD.	-	sodium alginate	1	1	1	1	-	1	1	-	-	no	-	-	-	-	-	1	5	1	-	-	-	-	-	-	-	-	-	-	-	1	-	-	1	-
356	5.12 The working group suggests not to use metoclopramide in the treatment of GERD in infants and children.	-	metoclopramide	1	-	-	-	-	-	1	-	-	no	-	-	1	-	-	-	2	1	-	-	-	-	-	-	-	-	-	-	-	1	-	-	-	-
357	5.7 Based on expert opinion, the working group suggests not to use H2RAs or PPIs in patients with extraesophageal symptoms (i.e. cough, wheezing, asthma), except in the presence of typical GERD symptoms and/or diagnostic testing suggestive of GERD. VOTING: 6, 6, 6, 6, 8, 8, 8, 8, 8, 9. (weak recommendation)	-	Lansoprazole/Esomeprazole/Pantoprazole/Ranitidine/CimetidineNizatidine	1	-	1	1	-	-	-	-	-	no	1	1	-	-	-	-	-	-	-	-	-	-	-	-	-	-	-	-	-	-	-	-	-	-
358	5.5 The working group recommends that H2RA or PPI should not be used for the treatment of visible regurgitation in otherwise healthy infants.	-	Lansoprazole/Esomeprazole/Pantoprazole/Ranitidine/Cimetidine/Nizatidine	1	-	1	1	-	-	-	-	-	no	1	1	-	-	-	-	4	-	-	-	-	-	-	-	-	-	-	-	-	-	-	-	-	-
359	5.4 The working group recommends not to use H2RA or PPI for the treatment of crying/distress in otherwise healthy infants.	-	Lansoprazole/Esomeprazole/Pantoprazole/Ranitidine/Cimetidine/Nizatidine	1	-	1	1	-	-	-	-	-	no	1	1	-	-	-	-	6	-	-	-	-	-	-	-	-	-	-	-	-	-	-	-	-	-
360	5.13 Based on expert opinion, the working group suggests not to use any other prokinetics (i.e. erythromycin, betanechol) as first line treatment in infants and children with GERD.	-	erythromycin/betanechol	1	-	-	-	-	-	-	-	-	no	1	-	-	-	-	-	5	1	-	-	-	-	-	-	-	-	-	-	-	-	-	1	-	-
361	5.11 The working group suggests not to use domperidone in the treatment of GERD in infants and children.	-	domperidone	1	-	-	-	-	-	1	-	-	no	1	-	-	-	-	-	1	1	-	-	3	-	-	-	-	1	-	-	-	1	1	-	-	-
381	There is insufficient evidence to recommend the routine use of gonadotropin releasing hormone analogues over progestogens for fertility preservation purposes alone (2B)	-	gonadotropin releasing hormone analogues	1	-	-	-	-	-	-	-	-	no	1	-	1	-	-	-	-	-	-	-	-	-	-	-	-	-	-	-	-	1	-	-	1	-
382	Routine antithrombin supplementation is not recommended during LMWH or unfractionated heparin (UFH) anticoagulation (2C)	-	antithrombin concentrate	1	-	-	-	-	-	-	-	-	no	1	-	-	-	-	-	-	-	-	-	-	-	-	-	-	-	-	-	-	-	-	-	-	-
383	There is also insufficient evidence to recommend antithrombin concentrate (AT) as replacement therapy in this situation. Antithrombin levels should not, therefore, be routinely measured in patients undergoing treatment for ALL (1B)	-	antithrombin concentrate	1	-	-	-	-	-	-	-	-	no	-	-	1	-	-	-	2	-	-	-	-	-	-	-	-	-	-	-	-	-	-	-	-	-
404	Where possible, bisphosphonate therapy should be withheld until there is evidence of callus formation at a site of fracture or osteotomy in children with OI	-	bisphosphonates	-	-	-	-	-	1	-	-	-	no	1	-	1	-	-	-	-	-	-	-	-	-	1	-	1	-	-	-	-	-	-	-	-	-
405	Bisphosphonates can be considered for pain control in AVN. There is no convincing evidence of its effect in the prevention of bony collapse (2,⊕OOO).	-	bisphosphonates	1	-	-	-	1	-	1	-	-	no	1	-	1	-	-	-	-	1	-	-	-	-	-	-	-	1	-	-	-	-	-	-	-	-
406	As outlined below, we would not recommend that children with severe OI cease therapy once BMD improves; rather, they should continue on a long‐term lower dose of bisphosphonate to preserve bone strength during growth.	-	bisphosphonates	1	1	1	1	1	-	-	-	-	no	1	-	1	-	-	-	-	-	-	-	-	-	1	-	-	-	-	-	-	1	-	-	-	-
422	Corticosteroids (eg, dexamethasone) have been used in small studies in pediatric patients as a neuraxial adjuvant. Based on the current clinical evidence, the advisory committee does not recommend the use of corticosteroids as a neuraxial adjuvant in children. (Evidence B2)	-	corticosteroids	1	-	-	-	-	-	-	-	-	no	1	-	-	-	-	-	-	-	-	-	-	-	-	-	-	-	-	-	-	-	2	-	-	-
423	Racemic ketamine (0.5 mg/kg) and S ketamine have been used as a neuraxial adjunct in children. Nevertheless, ketamine is not recommended for intrathecal use in neonates and infants be cause of the possible potential for enhanced neuronal apoptosis in the spinal cord. Because toxicity data are very limited in chil dren, the dose used should be the minimally necessary to achieve the benefits and mi…	-	ketamine	1	1	1	1	-	1	-	1	-	no	1	-	-	-	-	-	-	-	-	-	-	-	-	-	-	-	-	-	-	-	2	-	-	-
424	Although synthetic opioids (eg, fentanyl and sufentanil) are common as adjuvants in the context of adult epidural analgesia, there is currently lack of evidence that synthetic opioids produce any relevant effect when used as adjuvants to caudal blocks in children. Fentanyl does not potentiate the effect of either bupivacaine or ropivacaine in the context of caudal blockade. (Evidence A2).	-	fentanyl	1	-	-	-	-	-	-	-	-	no	-	1	-	-	-	-	-	-	-	-	-	-	-	-	-	-	-	-	-	-	2	-	-	-
430	There is no evidence to support the routine use of cytarabine in neonates solely to prevent later develop ment of acute myeloid leukaemia of Down syndrome (ML DS) and this is not recommended (Grade 2A).	-	cytarabine	1	-	-	-	-	-	-	-	-	no	1	-	-	-	-	-	-	1	-	-	1	-	-	-	-	-	-	-	-	-	-	-	-	-
471	13. Methotrexate may rarely be considered in UC patients who fail to respond or are intolerant to thiopurines, when other alternatives are not possible or available. (91% agreement)	-	methotrexate	1	-	-	-	-	-	-	-	-	no	1	-	-	-	-	-	-	-	1	-	1	-	-	-	-	-	-	-	-	2	-	-	-	-
472	3. Adalimumab and golimumab have no role in patients with primary non response to IFX [EL4, adults EL4]. (93% agreement)	-	adalimumab/golimumab	-	-	-	-	-	1	-	-	-	no	-	1	1	-	-	-	-	-	-	-	-	-	-	-	-	-	-	-	-	-	-	-	-	-
473	6.Germinated barley foodstuff, omega 3, aloe vera, herbal medicine, and intravenous immunoglobulin, are not recommended as primary treatment [EL5, adult EL2]. (98% agreement)	-	immune globulin	1	-	-	-	-	-	-	-	-	no	1	-	-	-	-	-	-	-	-	-	-	1	-	-	-	-	-	-	-	-	-	-	-	-
474	Thiopurines should not be used for induction of remission in pediatric UC patients [EL5, adults EL2]. (100% agreement)	-	thiopurines	1	-	-	-	-	-	-	-	-	no	1	-	-	-	-	-	-	1	-	-	2	-	-	-	3	-	-	-	-	-	-	-	-	-
475	Antibiotics should not be routinely used for induc tion or maintenance of remission of pediatric UC [EL5, adult EL2]. (100% agreement)	-	antibiotics（metronidazole,amoxicillin）	1	-	-	-	-	-	-	-	-	no	1	-	-	-	-	-	-	-	-	-	-	-	-	-	-	-	-	-	-	2	-	-	-	-
494	Cyclosporine, tacrolimus, and anti TNFs are not recommended in the routine management of toxic megacolon, although several successful case reports have been published	-	Cyclosporine/tacrolimus/anti TNFs	1	-	-	-	-	-	-	-	-	no	1	-	-	-	-	-	-	-	-	-	-	-	-	-	1	-	1	1	-	-	-	-	-	-
495	Non steroidal anti inflammatory drugs (NSAIDs) should be avoided in ASC	-	NSAIDs	1	-	-	-	-	-	-	-	-	no	-	1	-	-	-	-	-	-	-	1	-	2	-	1	-	-	1	-	-	1	-	-	2	-
605	Meglitinides94 have an intermediate equilibration and binding duration and are prescribed for rapid enhancement of insulin secretion before meals.	-	meglitinides	1	-	-	-	-	-	1	-	1	yes	-	-	1	-	-	-	1	-	1	-	-	-	-	-	-	-	-	-	-	1	-	-	-	-
