# Supplementary material for: Recommendations on Off-Label Drug Use in Pediatric Guidelines
Source: Front Pharmacol. 2022 Jun 9;13:892574. doi: 10.3389/fphar.2022.892574 (PMC9218488; doi:10.3389/fphar.2022.892574)
Supplement: Supplementary file 4 [file Table4.XLSX]

## Sheet: Sheet1
Supplementary File 4: Ranking of specific off-label drugs and drug types
Red highlights drugs that are on the WHO Model List of Essential Medicines for Children (8th list, 2021).
Drug name	Number of recommendations			Drug Types	Number of recommendations
acetaminophen	31			NSAIDs	46
fentanyl	28			LMWHs	28
ropivacaine	24			anticoagulation	24
cyclosporine	23			thiopurines	22
bupivacaine	23			bisphosphonates	21
tramadol	16			calcineurin inhibitors	14
tacrolimus	15			ARBs	11
infliximab	15			ACEis	11
mycophenolate mofetil	14			glucocorticoids	10
morphine	14			opioids	9
nalbuphine	12			topical glucocorticoids	7
adalimumab	11			RAASis	6
rituximab	10			IVIG	6
methotrexate	10			tsDMARDs	5
cyclophosphamide	10			cDMARDs	5
hydroxychloroquine	9			bDMARDs	4
metamizole	7			long-acting local anesthetics	3
clonidine	6			diuretics	3
acitretin	6			vitamin K antagonists	2
VSL#3	5			immunomodulatory therapy	2
tocilizumab	5			fumaric acid esters	3
metronidazole	5			coal tar preparations	2
azathioprine	5			CCBs	2
ranitidine	4			beta-blockers	2
piritramide	4			anti-TNFs	2
pantoprazole	4			analgesia	2
nizatidine	4			tyrosine kinase inhibitor	1
midazolam	4			topical vitamin D analogues	1
levobupivacaine	4			topical calcineurin inhibitors	1
lansoprazole	4			tar-based therapies	1
ketorolac	4			sulfonylureas	1
golimumab	4			stress ulcer prophylaxis	1
esomeprazole	4			statins	1
vedolizumab	4			SSRIs	1
colchicine	4			second-generation H1-antihistamine	1
cimetidine	4			regional anesthesia	1
calcipotriene	4			quinolones	1
antithrombin concentrate	4			PPIs	1
anakinra	4			meglitinides	1
vedolizumab	3			macrolide antibiotics	1
prednisolone acetate 1%	3			interferon	1
metoclopramide	3			immunosuppressive medication	1
liposomal amphotericin B	3			IL-6 inhibitors	1
leflunomide	3			IL-1 inhibitors	1
ketamine	3			other glucose-lowering medications approved for adults	1
hydralazine	3			H2RAs	1
erythromycin	3			gonadotropin-releasing hormone analogues	1
ciprofloxacin	3			fibrates	1
caspofungin	3			dihydropyridine calcium antagonists	1
calcipotriol	3			deep vein thrombosis (DVT) prophylaxis	1
azithromycin	3			decongestants	1
albumin	3			chinese herbal medicine	1
abatacept	3			centrally acting imidazoline agonists	1
warfarin	2			bDMARDs (except IL-1 and IL-6 inhibitors)	1
triamcinolone	2			barbiturate	1
sulfasalazine	2			baclofen	1
spironolactone	2			AT-replacement	1
sertraline	2			antibiotics	1
remifentanil	2			anthralin	1
ramipril	2			anesthesia	1
quinidine	2			alpha-blockers	1
prednisone	2			acid suppression therapy	1
prednisolone	2			sedation	1
polyethylene glycol	2
paroxetine	2
oxybutynin	2
nusinersen	2
nitroglycerine	2
naproxen	2
metformin	2
lidocaine	2
levothyroxine	2
labetalol	2
itraconazole	2
Ibuprofen	2
hydroquinidine	2
hydrocortisone	2
glucagon	2
ganciclovir	2
fluvoxamine	2
etanercept	2
esmolol	2
Escherichia Coli Nissle 917	2
epinephrine	2
dopamine	2
domperidone	2
dexmedetomidine	2
dexamethasone	2
cytarabine	2
curcumin	2
clobetasol propionate	2
clarithromycin	2
bupivacaine	2
bevacizumab	2
betamethasone	2
aspirin	2
amoxicillin-clavulanate	2
acyclovir	2
zinc	1
voriconazole	1
vitamin D	1
vasopressin	1
vancomycin	1
valsartan	1
ustekinumab	1
ursodeoxycholic acid	1
trimethoprim-sulfamethoxazole	1
triamterene	1
tranexamic acid	1
topical tacrolimus	1
tolterodine	1
tilidine	1
thiopental	1
thiamine	1
tetracaine	1
terazosin	1
tazobactam	1
tazarotene	1
sulfamethoxazole-trimethoprim	1
sufentanil	1
sodium picosulpfhate	1
sodium diethyldithiocarbamate	1
sodium alginate	1
simvastatin	1
secukinumab	1
S-carboxymethylcysteine	1
salbutamol	1
rifampicin	1
ribavirin	1
remdesivir (GS-5734)	1
ranibizumab	1
quinapril	1
quetiapine	1
pyridostigminde bromide	1
prucalopride	1
propranolol	1
propofol	1
propiverine	1
procaine	1
pregabaline	1
prazosin	1
pravastatin	1
posaconazole	1
piperacillin	1
phosphate soda	1
phenytoin	1
penicillin V	1
paliperidone	1
oseltamivir	1
ondansetron	1
omega-3-carboxylic acid	1
olmesartan	1
olanzapine	1
ofatumumab	1
octreotide	1
norepinephrine	1
nifedipine	1
neostigmine	1
moxifloxacin	1
montelukast	1
mometasone	1
molindone	1
modified cyclosporine	1
micafungin	1
metoprolol succinate	1
methylphenidate	1
meropenem	1
mercaptopurine	1
medoxomil	1
lovastatin	1
losartan	1
loratadine	1
lopinavir-ritonavir	1
lisinopril	1
lincomycin	1
levetiracetam	1
lactulose	1
lactitol	1
ketoprofen	1
ixekizumab	1
isradipine	1
isoniazid	1
irbesartan	1
interferon-γ	1
heparin	1
guselkumab	1
glutamine	1
gemfibrozil	1
gabapentine	1
furosemide	1
fosinopril	1
folic acid	1
fluoxetine	1
flucloxacillin	1
fenofibrate	1
felodipine	1
ezetimibe	1
etomidate	1
ethinyl estradiol	1
escitalopram	1
eplerenone	1
enalapril	1
eculizumab	1
ebastine	1
drospirenone	1
doxazosin	1
difluprednate	1
diclofenac	1
colestipol	1
colesevelam	1
codeine	1
clomipramine	1
clofibrate	1
citalopram	1
cisapride	1
ciclosporin	1
cholestyramine	1
chlorthalidone	1
chloroprocaine	1
chloral hydrate	1
cetirizine	1
certolizumab pegol	1
cefuroxime axetil	1
cefpodoxime proxetil	1
cefepime	1
carvedilol	1
carbamazepine	1
captopril	1
candesartan cilexetil	1
canakinumab	1
brodalumab	1
bisoprolol	1
bethanechol	1
betanechol	1
benazepril	1
atorvastatin	1
atenolol	1
ascorbic acid	1
aripiprazole	1
arginine	1
apremilast	1
amoxicillin	1
amlodipine	1
amiodarone	1
amiloride	1
aliskiren	1
alfentanil	1
alemtuzumab	1
acrivastine	1
3% hypertonic saline	1
